# Supplementary material for: Investigating the role of RNA structures in transcriptional pausing using in vitro assays and in silico analyses
Source: RNA Biol. 2022 Jul 14;19(1):916–27. doi: 10.1080/15476286.2022.2096794 (PMC9291695; doi:10.1080/15476286.2022.2096794)
Supplement: Supplemental Material [file KRNB_A_2096794_SM3212.zip]

Archive with 2 entries (2 files):
- Jeanneau_RNABiol_2022_FigSupp revised.docx
- stable_candidates_permissivefolding.txt
