# Supplementary material for: Investigating the role of RNA structures in transcriptional pausing using in vitro assays and in silico analyses
Source: RNA Biol. 2022 Jul 14;19(1):916–27. doi: 10.1080/15476286.2022.2096794 (PMC9291695; doi:10.1080/15476286.2022.2096794)
Supplement: Supplemental Material [file KRNB_A_2096794_SM3212.zip › stable_candidates_permissivefolding.txt]

Supplementary Table X
Name: name of the gene within which the pause is found; Sequence: 50 nt sequence of the pause site from 49 nt upstream to the next nucleotide after the pause (-49 to +1) which presents the consensus sequence G-10Y-1G+1; Folded sequence: 20 nt sequence of the putative hairpin upstream of the pause site (-30 to -11); Structure: dot-bracket representation of the folded sequence; MFE: Minimal Free En…
Name	Sequence	Folded sequence	Structure	MFE (kcal/mol)
lacZ	TAACAGTTTCTTTATGGCAGGGTGAAACGCAGGTCGCCAGCGGCACCGCG	GGGTGAAACGCAGGTCGCCA	.(((((........))))).	-5,8
yejM	GCGCTACCGTGAAAAAGTCTCCCAGATGGTCAGTTGGGGGCACTGGTTTG	TCCCAGATGGTCAGTTGGGG	.(((((........))))).	-5,6
rsxA	TCTCGCTGGTGATGGTGCTCTTCGCCGCCATCCGCGAACGCCTTGCTGTG	CTTCGCCGCCATCCGCGAAC	.(((((........))))).	-4,9
dctA	GAACTGCTGATTGTACTGGGGACTTCATCTTCCGAGTCGGCGCTGCCGCG	GGACTTCATCTTCCGAGTCG	.(((((........))))).	-4,2
fimB_5UTR	AACAGTTGCTACTCCATTTAAGTTCACTCAGAAGAACTGGTCCACTTACG	AAGTTCACTCAGAAGAACTG	.(((((........))))).	-4,2
glnS	GTCGATCAAAAACGACGTAGAGTGGTTAGGTTTTCACTGGTCTGGTAACG	GAGTGGTTAGGTTTTCACTG	.(((((........))))).	-4,1
yceM	CCATTTTTCGGCTGGTCCTTTGCAGATCACCACCTGTATGCATCGCCGTG	TTGCAGATCACCACCTGTAT	.(((((........))))).	-4,0
rnb	ATACATCACTTTTGGTGACGATCACTTTGTACCGTGGTGGGTTACCCTTG	GATCACTTTGTACCGTGGTG	.(((((........))))).	-3,8
ribC	GCCTGGAAACCGGTGCTTCCGTGGCGCATAACGGTTGCTGCCTGACCGTG	CGTGGCGCATAACGGTTGCT	.(((((........))))).	-3,5
thiL	CGGTGAAGATTACGAGTTGTGTTTCACTGTGCCGGAACTGAACCGTGGCG	TGTTTCACTGTGCCGGAACT	.(((((........))))).	-3,1
insQ	TCACCCTTCAGCATCAATGGTCGGGCTGGATGCTGGCGTGGCTAAACTCG	GTCGGGCTGGATGCTGGCGT	(((((........)))))..	-5,9
yagB	CGAGATATCACACCGTGTTTCGGAGCACGACTGGTGCAGGAAGGTCATCG	TCGGAGCACGACTGGTGCAG	.....((((.....))))..	-5,9
yfjV	ATTGTGATTGCGATGCTGATCGCACTGGGTTCAGCCAGGGCACGACACTG	TCGCACTGGGTTCAGCCAGG	.....((((......)))).	-5,9
ygiB	CCGACGCGACGGGTAAAAACTATGGCGCAGCCCAGCCAGGCCGCACCATG	CTATGGCGCAGCCCAGCCAG	...((((........)))).	-5,9
fieF	AACGGCGCAATTCTGCTGGCGCTGGGGTTGTCCTGGTACGGCTGGCATCG	CGCTGGGGTTGTCCTGGTAC	.((((((.....))))))..	-5,8
fkpB	ATCATGCTTTTTACCGCAATGGATGGCAGTGAGATGCCTGGCGTGATCCG	TGGATGGCAGTGAGATGCCT	.....((((......)))).	-5,8
fliF	TGTTGGTAACGGTAATATTCACGCCCAGGTTACGGCGCAGCTGGACTTCG	CACGCCCAGGTTACGGCGCA	..((((........))))..	-5,8
fliF	TGTTGGTAACGGTAATATTCACGCCCAGGTTACGGCGCAGCTGGACTTCG	CACGCCCAGGTTACGGCGCA	..((((........))))..	-5,8
folC	TATCGATCTCGGCCTTGAGCGCGTGAGCCTGGTCGCGGCGCGTCTTGGCG	CGCGTGAGCCTGGTCGCGGC	..(((((......)))))..	-5,8
hrpA	GCGTGGCAACTACAAAGTGAAGGCGTGGCCGGCGCTGGTGGATGAGCGCG	AAGGCGTGGCCGGCGCTGGT	..(((((.....)))))...	-5,8
nuoH	GGTCAAGTAACAACAAATACTCGTTGCTGGGTGCGATGCGTGCTTCTGCG	CTCGTTGCTGGGTGCGATGC	..((((((.....)))))).	-5,8
putP	TGCTGTTCTCGGTGATGTGGTCACGCATGACGCGTAACGGTGCGCTGGCG	GTCACGCATGACGCGTAACG	((.((((.....)))).)).	-5,8
rcsB	CGCCAAAAGAGAGTGAAGTTCTGCGCCTGTTTGCGGAAGGCTTCCTGGTG	TCTGCGCCTGTTTGCGGAAG	((((((......))))))..	-5,8
ribF	AGAAGTGCTGGGCCTCGGTGAAAAGCCGTTACCCGGCGTGGCAAACATCG	GAAAAGCCGTTACCCGGCGT	.....((((.....))))..	-5,8
rplA	TAATGCTTAATGCAGACGTATATCCGAGATATTCGGGTTGTGGCAAGGCG	ATATCCGAGATATTCGGGTT	..((((((.....)))))).	-5,8
rpmI	CGTCCGAAAGCCATGGTTTCCAAAGGCGATCTGGGCCTGGTAATCGCGTG	CCAAAGGCGATCTGGGCCTG	....((((.......)))).	-5,8
rpsD	TGAGCCGTCGTGAGGGCACCGACTTATTCCTTAAGTCTGGCGTTCGCGCG	CGACTTATTCCTTAAGTCTG	.((((((.....))))))..	-5,8
tatB	GGTGGTGAAAGATAATGAAGCTGCGCATGAGGGCGTAACGCCTGCCGCTG	GCTGCGCATGAGGGCGTAAC	..(((((......)))))..	-5,8
tatB	GGTGGTGAAAGATAATGAAGCTGCGCATGAGGGCGTAACGCCTGCCGCTG	GCTGCGCATGAGGGCGTAAC	..(((((......)))))..	-5,8
treB	TCGCCTTAAACGCATCGTGCCGGATTACCTCTATCTGGTGGTGGTACCCG	CCGGATTACCTCTATCTGGT	((((((.......)))))).	-5,8
ydbJ	TTGAAGATCAGAGGAAGAAAAGATGCGAGCAGCGTTTTGGGTAGGGTGTG	AAGATGCGAGCAGCGTTTTG	(((((((.....))))))).	-5,8
yjiR	CATCAGCAGCTTTAATGTGCCGTCCACGCAAATGGCGGCGGCAACGTTTG	CCGTCCACGCAAATGGCGGC	(((.(((......)))))).	-5,8
yneF	TCAGTGAGCAATTCTCAACGGGCGTGTTGATCGTGCCTTGTATGCTGACG	GGGCGTGTTGATCGTGCCTT	(((((((.....))))))).	-5,8
fimI	TATGGGGCAAATCAGCAGTAACCGGTTTCATGCGGTTGGGGAAGATAGCG	AACCGGTTTCATGCGGTTGG	(((((........)))))..	-5,7
gapC	CGCCGTGGGCGATTTACAACTGGTGAAAACGGTCGCCTGGTACGATAACG	CTGGTGAAAACGGTCGCCTG	..(((((......)))))..	-5,7
kefA	GGCTTAAGCGTAGCGGCGCGGCGTATCGCCTGGCGTCGTGCGCTGGCGCG	GGCGTATCGCCTGGCGTCGT	(((((........)))))..	-5,7
mraY	TCCGGCGCAGGTCTTTATGGGCGATGTAGGTTCGCTGGCGTTAGGTGGTG	GGCGATGTAGGTTCGCTGGC	(((((.......)))))...	-5,7
murA	AAGCCAGCTGGGTGCGAAAGTAGAACGTAATGGTTCTGTGCATATTGATG	GTAGAACGTAATGGTTCTGT	.((((((......)))))).	-5,7
recQ	CAATGGGGCCACGATTTCCGCCCGGAATATGCCGCGCTCGGTCAGTTGCG	GCCCGGAATATGCCGCGCTC	((.(((......))).))..	-5,7
rnlB	CCCCTCACAACGTCCTGCATAGGGAACACGTTTTCCCCTGTGCACCCACG	TAGGGAACACGTTTTCCCCT	..(((((......)))))..	-5,7
tktA	AACACAACCCGCAGAATCCGTCCTGGGCTGACCGTGACCGCTTCGTGCTG	GTCCTGGGCTGACCGTGACC	(((.(((.....))).))).	-5,7
yihY	TGTACTGGATGATTTTAACGCTGGGGCCGCTGCTGGCAGGGGCCAGTCTG	GCTGGGGCCGCTGCTGGCAG	(((((........)))))..	-5,7
yjfN	CAGTTAGCAATATTTCAGGGGATCCGCAGGACGTGGAACGTATCGTGGCG	GGATCCGCAGGACGTGGAAC	...(((((.....)))))..	-5,7
yjiV	GCAAAAGCACGCGACTGGGTCAGCCATGATCCGCTGATCGCACAATTGCG	TCAGCCATGATCCGCTGATC	(((((........)))))..	-5,7
ynaI	TACGTATTGTCCCGGATGGGCGGTTCTGCAGATCGCTCAGGGATGCCATG	GCGGTTCTGCAGATCGCTCA	((((((.....))))))...	-5,7
amiC	AGTCAGGTCAGTCTGGCTGCGGTCAGCCAGGTCGTGGCGGTGCGCGTCTG	CGGTCAGCCAGGTCGTGGCG	......((((.....)))).	-5,6
birA	TGTCGTTAATCAGGGGTGGATCACGCTGCAGGAAGCGGGGATCAATCTCG	ATCACGCTGCAGGAAGCGGG	....((((......))))..	-5,6
cysS	CGCCAAAGGTCACGCTTATGTGGCGGACAACGGCGACGTGATGTTCGACG	GTGGCGGACAACGGCGACGT	((.((........)).))..	-5,6
ilvY	GTGCGCGATAACCGCACGGTGACGCTGACTGAAGCGGGCGAAGAGCTGCG	TGACGCTGACTGAAGCGGGC	...((((......))))...	-5,6
mlaE	GTTATTTCATTACCACTGTTGACGGTTATTTTCGTCGCCGTGGGGATCTG	TGACGGTTATTTTCGTCGCC	.(((((......)))))...	-5,6
moaA	ATTGGTAAACTCCATCTCTGCCTGTTTGGTGAAGGCGGCGTTAACCTGCG	GCCTGTTTGGTGAAGGCGGC	((((.........))))...	-5,6
nuoL	TGATGTGGGCGACGCTGATGCTGCTGGGCGGTGCGGTCGGTAAATCTGCG	GCTGCTGGGCGGTGCGGTCG	(((((........)))))..	-5,6
opgG	AAAGCACGGTGCGCTATAACCCGGTTACCAAAGGCTGGCGTCTGGTGATG	CCCGGTTACCAAAGGCTGGC	.((((((......)))))).	-5,6
purF	CGCTGCCATTGCTGCCACAAACCGCTTAATCCGCGGCGCGTATGCCTGTG	AACCGCTTAATCCGCGGCGC	..((((.......))))...	-5,6
rihC	TTATCATTAATTTCTAATTATCAGCGTTTTTGGCTGGCGGCGTAGCGATG	ATCAGCGTTTTTGGCTGGCG	.(((((.......)))))..	-5,6
tolA	GTTCGTTCGATGAGAATATAGAAGCTTCAGCCGGAGGCGGCGGTGGTTCG	AGAAGCTTCAGCCGGAGGCG	....(((((.....))))).	-5,6
aspA	TACCCAGCTGCAGGACGCAGTACCGATGACCCTCGGTCAGGAATTCCGCG	GTACCGATGACCCTCGGTCA	(.(((((......)))))).	-5,5
aspA	TACCCAGCTGCAGGACGCAGTACCGATGACCCTCGGTCAGGAATTCCGCG	GTACCGATGACCCTCGGTCA	(.(((((......)))))).	-5,5
aspA	TACCCAGCTGCAGGACGCAGTACCGATGACCCTCGGTCAGGAATTCCGCG	GTACCGATGACCCTCGGTCA	(.(((((......)))))).	-5,5
ddlB	GATTGAAAAATGGCTAAGTGGGCCGGAGTTCACGGTTGCGATACTCGGTG	GGGCCGGAGTTCACGGTTGC	.(((((.......)))))..	-5,5
dppB	CCATTTTCGATCACACAGCGGTTGGCCTGGCGCTGACAGGTTATTCAATG	GGTTGGCCTGGCGCTGACAG	.((((((.....))))))..	-5,5
ftsP	ACTCCCAACCGCACGGCTCAGCAGGTCTATAACGGCCTTGCCGGAATGTG	AGCAGGTCTATAACGGCCTT	...(((((......))))).	-5,5
narG	GCTGGGGACGGAGCACGGTATCCAGGGTAAAGATCTGGGGCAACAGGGCG	ATCCAGGGTAAAGATCTGGG	..(((((.......))))).	-5,5
rpsA	TGGAAGTTATGGTTCTGGATATCGACGAAGAACGTCGTCGTATCTCCCTG	TATCGACGAAGAACGTCGTC	...(((((.....)))))..	-5,5
tsf	TGCTGAAAGAGCATAACGCTGAAGTGACTGGCTTCATCCGCTTCGAAGTG	TGAAGTGACTGGCTTCATCC	((((((.....))))))...	-5,5
xerD	GCGATCTGTCAATGATGGTGGAGTGGTTGCATCACCGCGGGTTGACGCTG	GGAGTGGTTGCATCACCGCG	...(((((......))))).	-5,5
cls	AAGCCTTAAAGGTCAATCTGATGCGTGTGTTTTTACGCCGTATGGACCTG	GATGCGTGTGTTTTTACGCC	...(((((......))))).	-5,4
cysG	AAGCCTTCTCGACACCTGCTGGCTGGCGATTGCAGCGACGGATGATGACG	TGGCTGGCGATTGCAGCGAC	..((((.......))))...	-5,4
exbB	AGCGATGCTGGGTGATGTTGCAGCGCAGGTATTGTTGCTGCAAAGCCGTG	GCAGCGCAGGTATTGTTGCT	((((((.......)))))).	-5,4
glnS	AGGCTGGGATGACCCGCGTATGCCGACCATTTCCGGTCTGCGTCGTCGTG	ATGCCGACCATTTCCGGTCT	.....((((......)))).	-5,4
glnS	AGGCTGGGATGACCCGCGTATGCCGACCATTTCCGGTCTGCGTCGTCGTG	ATGCCGACCATTTCCGGTCT	.....((((......)))).	-5,4
moaA	CCATTGGTAAACTCCATCTCTGCCTGTTTGGTGAAGGCGGCGTTAACCTG	CTGCCTGTTTGGTGAAGGCG	..((((.........)))).	-5,4
nuoC	ACGAAATGCCTTACGTGCTGGCGGTAGAGAAACTGGCCGGGATCACCGTG	GGCGGTAGAGAAACTGGCCG	((((((......))).))).	-5,4
nuoL	TGGTGCTTGCCGACAACCTGCTGCTGATGTACCTCGGCTGGGAAGGCGTG	GCTGCTGATGTACCTCGGCT	...(((((......))))).	-5,4
nuoL	TGGTGCTTGCCGACAACCTGCTGCTGATGTACCTCGGCTGGGAAGGCGTG	GCTGCTGATGTACCTCGGCT	...(((((......))))).	-5,4
yqjA	AGCTATATTCAGGGGCGATGGCTGGGCAATACCCGCACCGTACAAAACTG	GGCTGGGCAATACCCGCACC	.((.(((.....)))))...	-5,4
bsmA	TAGCGTTATTTACCGGTTTGCCAGTTTATTATTGGTGTTGATGTTAAGTG	GCCAGTTTATTATTGGTGTT	((((((.....))))))...	-5,3
cheA	GAGCGGGTGCTGGAAGTGCGGGGTGAATATCTGCCCATCGTCGAACTGTG	GGGGTGAATATCTGCCCATC	.((((........))))...	-5,3
dppB	CGATCTAGGCATTTCAATGAAAAGCCGCATCCCGGTTTGGGAAGAGTTCG	AAAAGCCGCATCCCGGTTTG	..((((((.....)))))).	-5,3
hpt	GAGCGTTACAAAGACAGCGGCAGCGATATGGTGCTGGTGGGTCTGCTGCG	GCAGCGATATGGTGCTGGTG	.(((((......)))))...	-5,3
kduD	AGATTATCAATATCGCGTCAATGCTCTCCTTCCAGGGCGGGATCCGTGTG	AATGCTCTCCTTCCAGGGCG	...(((((......))))).	-5,3
kduD	AGATTATCAATATCGCGTCAATGCTCTCCTTCCAGGGCGGGATCCGTGTG	AATGCTCTCCTTCCAGGGCG	...(((((......))))).	-5,3
opgH	TTCCATACGGTCTTCGTTGTCAGCGCGTTCCTTGGCTGGGAAGTGGTGTG	TCAGCGCGTTCCTTGGCTGG	.((((.((.....)))))).	-5,3
opgH	GGTGAAGCGTTCAAACGCCACGGCTCACAGCTGCTGTTAGGGTTAGTGTG	ACGGCTCACAGCTGCTGTTA	(((((........)))))..	-5,3
phoQ	AGCAAGCGAGAGGTCATTTTCGACCGTGGTCAACGGGTTGATACTTTACG	TCGACCGTGGTCAACGGGTT	....((((.....))))...	-5,3
pncB	CCATTGCACATTATGAAAAGCTGGGAATTGATCCACAGAGTAAAACGCTG	GCTGGGAATTGATCCACAGA	.((((((.....))).))).	-5,3
rpsB	CCTTTTCGTTGGTACTAAACGCGCTGCAAGCGAAGCGGTGAAAGACGCTG	CGCGCTGCAAGCGAAGCGGT	..((((........))))..	-5,3
rpsC	AAAAGGTGAAGACGTAGAAAAACTGCGTAAGGTCGTAGCGGACATCGCTG	AAACTGCGTAAGGTCGTAGC	...(((((......))))).	-5,3
sucA	GATGGCTGCCGGTGAGAAACTGTTCGACTGGGGCGGTGCGGAAAACCTCG	CTGTTCGACTGGGGCGGTGC	((((((.....))))))...	-5,3
sucA	GATGGCTGCCGGTGAGAAACTGTTCGACTGGGGCGGTGCGGAAAACCTCG	CTGTTCGACTGGGGCGGTGC	((((((.....))))))...	-5,3
trmH	AAACAGCATGTTGCCGGAAGCAGAGCAACAACGCCTGTTGTTTGAAGGCG	GCAGAGCAACAACGCCTGTT	((((.((......)))))).	-5,3
uvrD	GGCATACGCCCGGCTGGAGTCGGTGTAACGTTGCCGGATGCGGTGCTGCG	TCGGTGTAACGTTGCCGGAT	((((((......))))))..	-5,3
xerC	CATCTTGATTTTCAACACCTTGCCTCGGTGTACGATGCGGCGCATCCACG	TTGCCTCGGTGTACGATGCG	..((.(((.....))).)).	-5,3
yidC	GCAGCAGCTGATTTACCGTGGTCTGGAAAAACGTGGCCTGCATAGCCGCG	GGTCTGGAAAAACGTGGCCT	((((((......)).)))).	-5,3
yigZ	GGCAGAACACCCCGATGCCCGGCACCATTGCGTGGCGTGGGTCGCGGGTG	CGGCACCATTGCGTGGCGTG	((.(((......))).))..	-5,3
adk	GAACTGGTGATCGCGCTGGTTAAAGAGCGCATTGCTCAGGAAGACTGCCG	TTAAAGAGCGCATTGCTCAG	.....((((.....))))..	-5,2
bioF	TTGATTGTCGGTGATAACAGCCGTGCGTTACAACTGGCAGAAAAACTGCG	GCCGTGCGTTACAACTGGCA	(((((........)).))).	-5,2
cyoB	GTGGACCATCGGTTTTATCGTCACCTTCTCGGTGGGCGGGATGACTGGCG	GTCACCTTCTCGGTGGGCGG	((((((.....))).)))..	-5,2
glnE	GGGGCAGCGGCTGATTAAAGTGCTGGATCAACCAACGCAGGATGGCTTCG	GTGCTGGATCAACCAACGCA	(((.(((.....))).))).	-5,2
glnE	GGGGCAGCGGCTGATTAAAGTGCTGGATCAACCAACGCAGGATGGCTTCG	GTGCTGGATCAACCAACGCA	(((.(((.....))).))).	-5,2
glnE	GGGGCAGCGGCTGATTAAAGTGCTGGATCAACCAACGCAGGATGGCTTCG	GTGCTGGATCAACCAACGCA	(((.(((.....))).))).	-5,2
murG	CTCAGGGTTGGCAAGTTCGCTGGCTGGGGACTGCCGACCGTATGGAAGCG	CTGGCTGGGGACTGCCGACC	.((((........))))...	-5,2
oppC	AACAGCGAGACGCTGGAAAATTTCAGTGAAAAGCTGGAGGTCGAAGGGCG	ATTTCAGTGAAAAGCTGGAG	..((((((.....)))))).	-5,2
phoQ	TGCCAGTATGCGCGGCGGGACATTGCTCAGCCGCGAGCTGCATCCGGTCG	ACATTGCTCAGCCGCGAGCT	.....((((......)))).	-5,2
rna	CGACCAACAAAGCTGATTTTCTGACCGTACATGGTCTGTGGCCAGGATTG	TCTGACCGTACATGGTCTGT	...((((......))))...	-5,2
sspB	CATTCCGCGTCAGGTTTCTGTGCCGCTGGCTGCCGTGCTGGCTATCTACG	GTGCCGCTGGCTGCCGTGCT	((((.((.....)).)))).	-5,2
thiC	TCCGATTACACTAAAGCGCGGCTGGCAGATGATGGCCTCGACGAACTGCG	GGCTGGCAGATGATGGCCTC	(((((........)))))..	-5,2
tyrA	AAAATGGGCCATTACAGGCCATGCTGGTGGCGCATGATGGTCCGGTGCTG	CATGCTGGTGGCGCATGATG	(((((.......)))))...	-5,2
yeiR	ACAGCCGTATTGAGCTGATTTCCAGCAGCGAAGCTGACTGGAATGCCTTG	TTCCAGCAGCGAAGCTGACT	...((((......))))...	-5,2
yhhN	TTTATCGCTGTCTGTCTTTCCGCATGGCTATCTGTGGATGCATCGTATCG	CCGCATGGCTATCTGTGGAT	(((((........)))))..	-5,2
yhhS	CGGGCTATGTCCATGATGTGATGGGCTTTAGCGCCTTCTGGGCAGGATTG	GATGGGCTTTAGCGCCTTCT	((.((((......)))))).	-5,2
yhjD	GGCCTGGCGGTGGCACTTTATTCCGGCATCAACTGGATGGGTAACCTGCG	ATTCCGGCATCAACTGGATG	..(((((......)))))..	-5,2
allC	AAGTAGAGCCGCGCCCGAATACGGTAAATGTGGTGCCGGGTAAAACCACG	TACGGTAAATGTGGTGCCGG	..(((((.......))))).	-5,1
clpA	GATCCTGGCAGCCAGCCAAACAGCGAAGAACAAGCTGGTGGGGAGGAACG	ACAGCGAAGAACAAGCTGGT	.((((.........))))..	-5,1
cysK	TTTAATGACGTACGAAACGTCAGCGGTCAACACCCGCCAGCAATGGACTG	TCAGCGGTCAACACCCGCCA	...((((.......))))..	-5,1
dcuR	ATCAATGTATTAATTATCGATGACGACGCAATGGTCGCGGAGCTGAATCG	ATGACGACGCAATGGTCGCG	....((((......))))..	-5,1
dgt	TCGTCGTCTGCAACAAAAGACCCAGGTTTTTCCACTGGAGCGCAATGCCG	ACCCAGGTTTTTCCACTGGA	..((((.........)))).	-5,1
glpA	TCCTTACCGCTCATGAAGTCACGGGGCTGATTCGTGAAGGCGCGACGGTG	CACGGGGCTGATTCGTGAAG	((((((.....))))))...	-5,1
glpA	TCCTTACCGCTCATGAAGTCACGGGGCTGATTCGTGAAGGCGCGACGGTG	CACGGGGCTGATTCGTGAAG	((((((.....))))))...	-5,1
glrK	GCTCAACTTCAGTGTAACAACAGCGGTCCCGATGCTGCCGCCGCCGCACG	ACAGCGGTCCCGATGCTGCC	.(((((.......)))))..	-5,1
mgtA	ACCGTAAAAATCCTTACTGGCGACAGTGAGTTAGTTGCAGCGAAAGTGTG	GCGACAGTGAGTTAGTTGCA	(((((.........))))).	-5,1
mrr	TTGAACCTGTTCTGCGTTATCTGGCAACAAAACCGGAAGGTGCAGCCGCG	TCTGGCAACAAAACCGGAAG	(((((........)))))..	-5,1
ndk	GAATCTGCCGCTCGCGAAATCGCTTATTTCTTTGGCGAAGGCGAAGTGTG	TCGCTTATTTCTTTGGCGAA	(((((.........))))).	-5,1
ompF	CTATCGTAACTCCAACTTCTTTGGTCTGGTTGATGGCCTGAACTTCGCTG	TTTGGTCTGGTTGATGGCCT	...((((........)))).	-5,1
pqiA	CGTTCGTGCTCCTGTTGTACGGCAATCCTTCCTGCTGATGAACCCGTGTG	CGGCAATCCTTCCTGCTGAT	(((((........)))))..	-5,1
tktA	AGAGCAACTGGCAAACATCGCGCGCGGTGGTTATGTGCTGAAAGACTGCG	GCGCGCGGTGGTTATGTGCT	..(((((.......))))).	-5,1
yahA	TCACCATATCGTCACGCCTGAAGCCATCAGTCTGGCGTTGGAAAACCACG	GAAGCCATCAGTCTGGCGTT	...((((......))))...	-5,1
ychF	TTCCTGACCAACATCCGTGAAACCGAAGCGATCGGTCACGTTGTTCGCTG	AAACCGAAGCGATCGGTCAC	..(((((.....)))))...	-5,1
yfeY	TACCCTGAAAAACTGGAAAGTCAGTAAAATTATCTGGCGGCGTTAATTTG	GTCAGTAAAATTATCTGGCG	(((((.........))))).	-5,1
yfiQ	GGATGCGGCTATTCAGCGTGCCGGTTTGTTGCGGGTACAGGACACCCACG	GCCGGTTTGTTGCGGGTACA	(((.((.....)).)))...	-5,1
cirA	GATATGGAATGTTTAGGTTGAACCCTTTCGTACGGGTCGGGCTGTGTTTG	GAACCCTTTCGTACGGGTCG	((.(((........))))).	-5,0
fhuA	ATGGCGGACCCTGAGGGTTCCTTCTTCTCGGTTGAAGGTGGCGAGATCCG	CCTTCTTCTCGGTTGAAGGT	(((((.........))))).	-5,0
fliT	TGCAAAAATCGGTGTTAAGTGCCTATGGCGATCAGGGCGGCTTTGTGCTG	TGCCTATGGCGATCAGGGCG	.((((.((.....)))))).	-5,0
glcG	TGCCGATGACGGCGGTCATCTGCTGGCGTTAAGTCGCATGGACGATTGCG	CTGCTGGCGTTAAGTCGCAT	.(((.(((.....)))))).	-5,0
glpG	CTATGTGCAGCAAAAATTCAGCGGGCCGTGGTTTGGCGGGCTTTCTGGCG	AGCGGGCCGTGGTTTGGCGG	.....((((.....))))..	-5,0
lolD	TGGGGAATTGAATCGCTTGCAGGGCACCGCCTTCCTGGTGGTTACTCACG	CAGGGCACCGCCTTCCTGGT	(((((........)))))..	-5,0
lolD	TGGGGAATTGAATCGCTTGCAGGGCACCGCCTTCCTGGTGGTTACTCACG	CAGGGCACCGCCTTCCTGGT	(((((........)))))..	-5,0
lplT	GTGAGTCAGTGCACACTAACACTTCGTTGTGGTCGAAGGGGATGAAAGCG	CACTTCGTTGTGGTCGAAGG	..(((((.......))))).	-5,0
lpxP	TTTCTACATCCTCGCTACTGGCTCACATGGTTTGGGCTTGGTGTACTCTG	GGCTCACATGGTTTGGGCTT	((((((.......)))))).	-5,0
lpxP	TTTCTACATCCTCGCTACTGGCTCACATGGTTTGGGCTTGGTGTACTCTG	GGCTCACATGGTTTGGGCTT	((((((.......)))))).	-5,0
pgm	TTGATATGGCCGCGATTCAGAAAGCGGGCCTGACGCTGGGCGTTGATCCG	GAAAGCGGGCCTGACGCTGG	...((((.......))))..	-5,0
rdgC	GTGGACTGCGCCAGTGCCAAAAAAGCGGAAGATACGCTGGCATTACTGCG	AAAAAGCGGAAGATACGCTG	....((((.......)))).	-5,0
thrA	TCGTCGATGGATTACTACCATCAGTTGCGTTATGCGGCGGAAAAATCGCG	ATCAGTTGCGTTATGCGGCG	....(((((.....))))).	-5,0
ubiC	TGCGCTGCGCTATTGTAAAGAGATCCCTGCCCTGGATCCGCAACTGCTCG	GAGATCCCTGCCCTGGATCC	..(((((.......))))).	-5,0
waaA	CAGTTGGCTGCTAAAGCCGTGACGCTGCGCCGCCAGTGGGCACCACACCG	TGACGCTGCGCCGCCAGTGG	...(((((......))))).	-5,0
gcvR	GCCGAACTGGATCTTTTAATCGTGATGAAGCGCACGACGGCGCGTCCGCG	TCGTGATGAAGCGCACGACG	(((((........)))))..	-4,9
glyS	GGCGACAAAGACCCGTTTGCGCTGCGTCGTGCCGCGCTTGGCGTGCTGCG	CGCTGCGTCGTGCCGCGCTT	(((.((.....)).)))...	-4,9
intF	GCTAAGGCTGTAAAAATCGCAGAAGCAGAATCCCTGCAGGCAGAATCACG	CAGAAGCAGAATCCCTGCAG	.....((((.....))))..	-4,9
lplT	CGCAGTTTCCTGAATGCCTGCACCTCGCTATGGCGCAATGGTGAAACGCG	GCACCTCGCTATGGCGCAAT	((.((.......)).))...	-4,9
opgG	CGCGGCCTGGCAATTGATACCGCCTTGCCATCGGGTGAAGAATTTCCGCG	CCGCCTTGCCATCGGGTGAA	.(((((.......)))))..	-4,9
rpoB	GTGGCGACGTGCTGGCAGACGGTCCGTCCACCGACCTCGGTGAACTGGCG	CGGTCCGTCCACCGACCTCG	.((((........))))...	-4,9
sseB	TGGAATCCACCGTCTGGGTGCCTGGTACGGCGGCGCAGGGCGAGGCTGTG	GCCTGGTACGGCGGCGCAGG	(((((......))).))...	-4,9
surA	CGGTAAGCTGGCGATTGCTCATTCTGCCGACCAGCAGGCGCTGAACGGCG	CATTCTGCCGACCAGCAGGC	...(((((......))))).	-4,9
ubiA	AAAAATATGGAGTGGAGTCTGACGCAGAATAAGCTGCTGGCGTTTCATCG	TGACGCAGAATAAGCTGCTG	....((((......))))..	-4,9
yeaY	CGCTTTGGTGGCAAAGTGGTTGCGGTACAAAACCAGCAAGGGAAAACTCG	TTGCGGTACAAAACCAGCAA	.((((((.....))).))).	-4,9
yeaY	CGCTTTGGTGGCAAAGTGGTTGCGGTACAAAACCAGCAAGGGAAAACTCG	TTGCGGTACAAAACCAGCAA	.((((((.....))).))).	-4,9
yiaD	GTTGGTTATTACATGGATGTGCAGGAAGCGAAGCTGCGCGACAAAATGCG	TGCAGGAAGCGAAGCTGCGC	.((((.........))))..	-4,9
aspA	GCAGTTGAACGTTATGGAGCCGGTCATTGGCCAGGCCATGTTCGAATCCG	CCGGTCATTGGCCAGGCCAT	..((((........))))..	-4,8
astD	TTCGATGAAGCGATTCGAATGGCGAATAACACTCGCTTCGGACTCTCTTG	TGGCGAATAACACTCGCTTC	.(((((.......)))))..	-4,8
corA	AATGCAGTATGGATTGATCTTGTCGAACCGGACGACGACGAGCGACTGCG	TTGTCGAACCGGACGACGAC	((((((.......)))))).	-4,8
corA	CGGCCTGCATATTCACTCCTTCTTCTTCTTTGAAGATGCGGAAGATCACG	TTCTTCTTCTTTGAAGATGC	.(((((......)))))...	-4,8
corA	AATGCAGTATGGATTGATCTTGTCGAACCGGACGACGACGAGCGACTGCG	TTGTCGAACCGGACGACGAC	((((((.......)))))).	-4,8
cpdA	AGGCATCGCAAGTTTTCGTGCGCCCTGCGTCTGGCTGCCGGGCAACCACG	GCGCCCTGCGTCTGGCTGCC	(((((........))).)).	-4,8
dnaE	GGAAAAACTGATCATGTCCGGGGCGTTTGACCGTCTTGGGCCACATCGCG	GGGGCGTTTGACCGTCTTGG	((((((......))))))..	-4,8
fliH	GAAGGCGATCTCGACGCCAGTGTCGCCACTCGCTGGCAAGAACTCTGCCG	GTGTCGCCACTCGCTGGCAA	.....((((.....))))..	-4,8
gcvT	TTTGTACGAACAACACACGCTTTGCGGCGCTCGCATGGTGGATTTCCACG	CTTTGCGGCGCTCGCATGGT	((.((((.....)))).)).	-4,8
gcvT	TTTGTACGAACAACACACGCTTTGCGGCGCTCGCATGGTGGATTTCCACG	CTTTGCGGCGCTCGCATGGT	((.((((.....)))).)).	-4,8
hybA	GGCTGCTGAAAACCGCCCGCCAATTCCGGGATCGCTGGGGATGTTGTACG	CCAATTCCGGGATCGCTGGG	......((((.....)))).	-4,8
ispH	TCACGAAGTGGTACATAACCGCTATGTGGTCGATAGCTTGCGTGAGCGTG	CGCTATGTGGTCGATAGCTT	.(((((.......)))))..	-4,8
kgtP	CGACTCAACTACTACAAACAGCAGGTGTTTTTGCTGCGGGATTCCTGATG	AGCAGGTGTTTTTGCTGCGG	.((((.........))))..	-4,8
nagD	CTTGTGGCGCGTTGTGTGCAGGGATTGAGAAAATCTCCGGGCGCAAACCG	AGGGATTGAGAAAATCTCCG	.((((((.....))))))..	-4,8
pgm	ACAACAGAGTGATTTGATTAACGTCGCCCAACTGACGGCGCAATATTATG	AACGTCGCCCAACTGACGGC	..(((((......)))))..	-4,8
recB	CCAGAAAGCGTCGACCTCGCGGAGGCCGAACGTCTGGCGGAAGATCTGCG	CGGAGGCCGAACGTCTGGCG	.....((((......)))).	-4,8
ycaD	GGTTACAGGTTTGACGTTGGCAGGGATCTTACCGCTGTTGTTTACGCGTG	GCAGGGATCTTACCGCTGTT	((((((......)).)))).	-4,8
ydbK	CCGTGTGAAGAGCATGGTTACGATCTGGCACTCAGCCACGACCAGATGCG	ACGATCTGGCACTCAGCCAC	......((((.....)))).	-4,8
yfcZ	GAACCTTGCAAAATCACCCCGACTTTCACTGAAGAGTCTGACGGTGTGCG	CGACTTTCACTGAAGAGTCT	.((((((......)))))).	-4,8
yfcZ	GAACCTTGCAAAATCACCCCGACTTTCACTGAAGAGTCTGACGGTGTGCG	CGACTTTCACTGAAGAGTCT	.((((((......)))))).	-4,8
yggW	CCGAGCCTGCTTTCCGGCCCGGCGATGCAAACGCTGCTGGACGGCGTGCG	CGGCGATGCAAACGCTGCTG	(((((.......)))))...	-4,8
ymdC	CCGCCCTGTTAGCCGCAGCAAAGCGTGGCGTTCGCGTCCGTTTGTTGCTG	AAAGCGTGGCGTTCGCGTCC	...(((((.....)))))..	-4,8
epd	GAAGTACGACAGGAACGCGATCAACTTTTTGTTGGTGATGACGCCATCCG	ATCAACTTTTTGTTGGTGAT	((((((.....))))))...	-4,7
fruR	GTGGTTGGTGCCGATCAGGATGATGCCGAAATGCTGGCGGAAGAGTTACG	ATGATGCCGAAATGCTGGCG	.....((((......)))).	-4,7
hsdR	AGTGCAGACCATGATCACCCGCTTCAATAAAGAGCGGCTGCCCAATATCG	CGCTTCAATAAAGAGCGGCT	(((((.......)))))...	-4,7
idnT	CCGATCCCGCTTTAATGGTACTGGCAACCGGTGCGGGCAGCGTGATCGCG	ACTGGCAACCGGTGCGGGCA	.((.(((.....))).))..	-4,7
idnT	CCGATCCCGCTTTAATGGTACTGGCAACCGGTGCGGGCAGCGTGATCGCG	ACTGGCAACCGGTGCGGGCA	.((.(((.....))).))..	-4,7
mdtK	ATGGAAAACATCGATCCGGCTCTGGCGGACAAAGCCGTGGGTTATCTGCG	CTCTGGCGGACAAAGCCGTG	...((((.......))))..	-4,7
minD	GTAAGCAGAGGTGACATGCTGAGCATGGAAGATGTGCTGGAGATCCTGCG	TGAGCATGGAAGATGTGCTG	..((((((.....)))))).	-4,7
minD	GTAAGCAGAGGTGACATGCTGAGCATGGAAGATGTGCTGGAGATCCTGCG	TGAGCATGGAAGATGTGCTG	..((((((.....)))))).	-4,7
murC	ACCCAACCTTCGTTAACGGCGGGCTGGTAAAAGCGGCGGGGGTTCATGCG	CGGGCTGGTAAAAGCGGCGG	...((((.......))))..	-4,7
nlpE	AGGCTGCCGAACTGAAACCGATGCCGCAAAGTTGGCGCGGCGTGCTGCCG	GATGCCGCAAAGTTGGCGCG	(.(((((......)))))).	-4,7
purP	CTGAATGCGTTCTTCGCTTTTGTCGTTGTACAGGCGATGGGCTTGCCGTG	TTGTCGTTGTACAGGCGATG	..((((((.....)))))).	-4,7
radA	GCAGTGCCTGTCATGCCTGGAACACCATCACCGAGGTGCGTCTTGCTGCG	GAACACCATCACCGAGGTGC	...((((........)))).	-4,7
recA	ACGCTGACGCTGCAGGTGATCGCCGCAGCGCAGCGTGAAGGTAAAACCTG	TCGCCGCAGCGCAGCGTGAA	((((.((......)))))).	-4,7
rfaZ	CCTCCAGAACTGCCTCGTATTACGGTCCTTTTACCGTCGGGAAAAAGGTG	TTACGGTCCTTTTACCGTCG	..(((((......)))))..	-4,7
rplF	GAAAGGCGCTGATAAGCAGGTGATCGGCCAGGTTGCAGCGGATCTGCGCG	GTGATCGGCCAGGTTGCAGC	((((((.....))))))...	-4,7
rplF	GAAAGGCGCTGATAAGCAGGTGATCGGCCAGGTTGCAGCGGATCTGCGCG	GTGATCGGCCAGGTTGCAGC	((((((.....))))))...	-4,7
rsxC	CGTTTTGTTATTCCACTGAAACAGCATATTGGCGCTGAAGGTGAGTTGTG	AACAGCATATTGGCGCTGAA	..((((........))))..	-4,7
speA	GCTGGGCCACATTAGCGTGTGCCCGGACCCGGACGTCCCGGAAGCTCGCG	TGCCCGGACCCGGACGTCCC	.....((((......)))).	-4,7
uvrD	ATGGAAGAGGGCATGTTCCCAAGCCAGATGTCGCTGGATGAAGGCGGGCG	CAAGCCAGATGTCGCTGGAT	....((((......))))..	-4,7
yfhM	AAACGGTAATCCTCAATGGTTTGCTGCGTGATGCAGACGGTAAAGCGTTG	TTTGCTGCGTGATGCAGACG	....((((.....))))...	-4,7
yneH	AAAACATCTTGCGGCAAGTGCGGCCGCTCATTGGTCAGGGTAAAGTCGCG	GCGGCCGCTCATTGGTCAGG	..(((((.....)))))...	-4,7
yobA	AGGTGTTGAAACAGGATTCAGTGGTGCAAAAATCACGGGGCCAAAAAACG	AGTGGTGCAAAAATCACGGG	.(((((......)))))...	-4,7
fhuF	AAGATAATCCACTCTGGCGTACCGTGGTACTGCGCGACGGCCTGCTGGTG	TACCGTGGTACTGCGCGACG	...((((......))))...	-4,6
fmt	CGATGAGCGCGCAAGACCTCCTGAACTCTCGTCGGGAATGGTTTGTTCCG	CCTGAACTCTCGTCGGGAAT	(((((.......)))))...	-4,6
ftsK	AAACTCAACAACAACGTTATTCCGGCGAACAACCGGCTGGGGCGAATCCG	TTCCGGCGAACAACCGGCTG	..((((.......))))...	-4,6
livJ	CAGAAGATATTAAAGTCGCGGTCGTGGGCGCAATGTCCGGTCCGGTTGCG	GGTCGTGGGCGCAATGTCCG	......((((.....)))).	-4,6
murE	CTGGAAAAAGCCTTACAGGCGGCGCGTCTGCACTGTGCGGGCAAGCTGTG	CGGCGCGTCTGCACTGTGCG	..(((((.......))))).	-4,6
narK	TTGATTTTCTATATCGCCTGCGTAGTGATTACCTGGGCGGTATATGGTCG	GCGTAGTGATTACCTGGGCG	((.(((.......))).)).	-4,6
nlpE	TGCCGAACTGAAACCGATGCCGCAAAGTTGGCGCGGCGTGCTGCCGTGTG	CCGCAAAGTTGGCGCGGCGT	((((.........))))...	-4,6
pmbA	GAAAGATTTCCGCCACGGTTTCGACATTCTGGTCGGTCAGATTGACGACG	TTCGACATTCTGGTCGGTCA	.(((((......)))))...	-4,6
proB	TGAATGGCAGAGAATCATGAGTGACAGCCAGACGCTGGTGGTAAAACTCG	AGTGACAGCCAGACGCTGGT	.....((((.....))))..	-4,6
rapA	ATTATCGTCCCGGAAACCTTACAGCATCAGTGGCTGGTAGAAATGCTGCG	TACAGCATCAGTGGCTGGTA	..((((.......))))...	-4,6
serA	AAGTTTCTGCTGGTAGAAGGCGTGCACCAAAAGGCGCTGGAAAGCCTTCG	GCGTGCACCAAAAGGCGCTG	..((((........))))..	-4,6
ybgF	CCTGGGCCGCTTTTGCTCAGGCACCAATCAGTAGTGTCGGCTCAGGCTCG	GGCACCAATCAGTAGTGTCG	(((((.........))))).	-4,6
yciT	ATTGATGGCTGGCAACCTGAAACTGGATTTACCGGTCGCGATATGATGCG	AAACTGGATTTACCGGTCGC	..(((((.....)))))...	-4,6
yncD	CCGCAAGGGCTACAATAACTTCCGCCTGAATAGCGGCATGCCGGAGTACG	TTCCGCCTGAATAGCGGCAT	..((((.......))))...	-4,6
ypdA	GCGGGATTCTGTTTGGCCCGTGGGTAGGCATCATTACCGGCGTGATTGCG	GTGGGTAGGCATCATTACCG	...(((((......))))).	-4,6
bioH	GCTGCAACAGGCACCTGATAAAGCCATTTGGTTAGGCTGGAGTCTGGGCG	AAAGCCATTTGGTTAGGCTG	..((((.........)))).	-4,5
bisC	GTCTTTCTTACCATTTTGCCAATGGTGGTAACCCCACGCGGCGTTCTGCG	CAATGGTGGTAACCCCACGC	.....((((.....))))..	-4,5
fhuC	CTGCGCGGCGGTGAAATGATTGCTCAGGGAACGCCTGCGGAAATTATGCG	TTGCTCAGGGAACGCCTGCG	.....((((.....))))..	-4,5
gcd	ATTCTGGTCTTCTTCGGCATCTGGCTGATCCTGCCGTTTGTCTGGCGTCG	TCTGGCTGATCCTGCCGTTT	..((((.......))))...	-4,5
glcD	GCCTGTTCCATTGGCGGCAATGTGGCTGAAAATGCCGGCGGCGTCCACTG	ATGTGGCTGAAAATGCCGGC	...((((.......))))..	-4,5
helD	AATCGACTTTATGACCATTCATGCCAGCAAAGGGCAACAGGCGGATTACG	CATGCCAGCAAAGGGCAACA	..((((.......))))...	-4,5
ileS	TTTCCGGTTATGACTCGCCGTATGTGCCTGGCTGGGACTGCCACGGTCTG	GTATGTGCCTGGCTGGGACT	....((.((.....)).)).	-4,5
mlaF	GGCGAATCCTGATCCGCGCGTACGTCAGTTTCTGGACGGGATAGCTGACG	GTACGTCAGTTTCTGGACGG	...((((........)))).	-4,5
pdxJ	GGCCTGGATGTCGCAGGGCAGCGTGACAAAATGCGCGATGCCTGCAAACG	AGCGTGACAAAATGCGCGAT	.((((........))))...	-4,5
ppx	CGTCTGTATAGTTGGTACCCATACGCTGCGTCAGGCGCTGAACGCCACTG	CATACGCTGCGTCAGGCGCT	....((((......))))..	-4,5
psd	ACAGTACATTCTGCCGAAACTATGGCTTACTCGCCTGGCGGGTTGGGGCG	CTATGGCTTACTCGCCTGGC	(((.(((......)))))).	-4,5
psd	ACAGTACATTCTGCCGAAACTATGGCTTACTCGCCTGGCGGGTTGGGGCG	CTATGGCTTACTCGCCTGGC	(((.(((......)))))).	-4,5
rne	CCAGTACGCCACCAGCGTGCGGTAGAAAACCGTCTGCGTGAAGCGGTGCG	CGGTAGAAAACCGTCTGCGT	..(((((......)))))..	-4,5
rplQ	GCCTAAAGCGAAAGAGCTGCGCCGCGTAGTTGAGCCGCTGATTACTCTTG	CGCCGCGTAGTTGAGCCGCT	.((.((........)).)).	-4,5
rraB	GAAGATGGCGACGATGAAGATTTTGTCGATGAAGACGATGACGGAGTTCG	ATTTTGTCGATGAAGACGAT	...(((((......))))).	-4,5
rsfS	AAACAGCGCCGACTGGATTGTCGTGGATTTGGGCGATGTGATTGTCCATG	GTCGTGGATTTGGGCGATGT	(((((........)))))..	-4,5
ubiD	TGGAAATCACTGAAATTGCTGACCGCACTTTGCGTGCCGGTGGGCCTGCG	TGACCGCACTTTGCGTGCCG	.....((((.....))))..	-4,5
ydcT	ACGTACGCAGTGGAGTTTGACAACGTCTCGCGGTTGTACGGTGACGTGCG	ACAACGTCTCGCGGTTGTAC	(((((........)))))..	-4,5
yebT	TTCTGTATGCTTCCGAAACAGCGGCCCGTGCGGTTGGCGGGCAGATTACG	AGCGGCCCGTGCGGTTGGCG	..(((((.....)))))...	-4,5
yggC	TTGCGAAACTGACGGAAAATCTGCGCCAGGTCGTGGAAGGGGATTGTACG	TCTGCGCCAGGTCGTGGAAG	((((((......))))))..	-4,5
yjjK	GACGGTCATAATCTGAACGTACAGCTGGAGCGTGCGGCGGATGCGCTACG	TACAGCTGGAGCGTGCGGCG	....((((.......)))).	-4,5
yqiI	TCGGGAATGGCTACAAAAAGCCCGCAGTCTGTAGTGGCGGTCCTGAACCG	GCCCGCAGTCTGTAGTGGCG	(((.((........))))).	-4,5
aroB	CGACGACGTTACTGTCGCAGGTCGATTCCTCCGTTGGCGGCAAAACTGCG	GGTCGATTCCTCCGTTGGCG	.((((((......)))))).	-4,4
aroB	CGACGACGTTACTGTCGCAGGTCGATTCCTCCGTTGGCGGCAAAACTGCG	GGTCGATTCCTCCGTTGGCG	.((((((......)))))).	-4,4
ccmG	CCGCGGCGCTGCTGTGGCAGCTGGCGCGTAATGCCGAAGGGGATGATCCG	GCTGGCGCGTAATGCCGAAG	..(((((.....)))))...	-4,4
dxr	ACCGGATATGCGTACGCCAATTGCCCACACCATGGCATGGCCGAATCGCG	ATTGCCCACACCATGGCATG	..((((........))))..	-4,4
entF	CAAGCCTTTGCTATAACGCCCCGCTTACACCGCAGGGCAGTGCGCCGCTG	CCCGCTTACACCGCAGGGCA	(((((.......)).)))..	-4,4
exoX	TATCATTCCATTACGCTAGGCTTTTTCGGCCTGGAGCATGCCATGTTGCG	GCTTTTTCGGCCTGGAGCAT	(((((........)))))..	-4,4
fabB	AGGGATCACTTTCTCTCAGGAGCTGAAGGATTCCGGCATGCGTAGCCACG	GAGCTGAAGGATTCCGGCAT	..((((........))))..	-4,4
fabB	AGGGATCACTTTCTCTCAGGAGCTGAAGGATTCCGGCATGCGTAGCCACG	GAGCTGAAGGATTCCGGCAT	..((((........))))..	-4,4
flgL	GGTATGTTTTGTCTGCCTGCTCTGGGATCGCTGGGGCGGGCATTTTTTTG	CTCTGGGATCGCTGGGGCGG	((((((.....))))))...	-4,4
ftsE	GACGAACCGACTGGTAACCTGGACGACGCGCTGTCGGAAGGCATTTTACG	TGGACGACGCGCTGTCGGAA	....((((.....))))...	-4,4
hdeB	TTATTGATCTGAATCCAAAAGCAATGACCCCGGTTGCATGGTGGATGCTG	AGCAATGACCCCGGTTGCAT	.(((((.......)))))..	-4,4
hflC	ATGGCGCATCAGCGATTTCAGCCGTTACTACCTGGCAACGGGTGGTGGCG	AGCCGTTACTACCTGGCAAC	.((((........))))...	-4,4
htpG	TTCCGTGCGCTCTCTAACCCGGACCTGTACGAAGGTGATGGCGAACTACG	CGGACCTGTACGAAGGTGAT	...((((......))))...	-4,4
hycI	TCTGTGTTGGCAATAGCATGATGGGCGATGATGGCGCAGGTCCGCTGCTG	GATGGGCGATGATGGCGCAG	..((.((.......)).)).	-4,4
lpd	ACCGTGTGATCGGTGGTGCGATTGTCGGTACTAACGGCGGCGAGCTGCTG	GATTGTCGGTACTAACGGCG	....((((.......)))).	-4,4
mukB	AAGCATCTGATCAGCGAAGCCACCAACTACGTGGCGGCGGACTACATGCG	CCACCAACTACGTGGCGGCG	((.(((......))).))..	-4,4
nepI	CATCACCCGACCGAACTGGTCAGCCGTTTTCTCGGTGGCGTTTTGTGTCG	TCAGCCGTTTTCTCGGTGGC	...((((......))))...	-4,4
nikC	CTTTTTCCTCTCTTCCCGCTGGTCGGTACGCCTGGCGCTGATCATTATCG	TGGTCGGTACGCCTGGCGCT	..(((((.....)))))...	-4,4
opgB	ACGTAACACCTGGTGGTTTGCAGCCACGTTAACGGTGCTGGGGCTATTTG	GCAGCCACGTTAACGGTGCT	(((.((........))))).	-4,4
pyrD	ACGCGTTAGGCGCGATGGGATTTGGATCGATCGAGATCGGTACCGTCACG	ATTTGGATCGATCGAGATCG	.....((((......)))).	-4,4
rbbA	CTGATGCTGATAATGGGTTACGGCATCAGTATGGATGTGGAAAACCTGCG	ACGGCATCAGTATGGATGTG	...(((((......))))).	-4,4
rhtC	GGGCGGTGGCCTGTATCTCTGCTGGATGGGTTACCAGATGCTACGTGGTG	TGCTGGATGGGTTACCAGAT	..((((........))))..	-4,4
rplF	CTGAAAGGCGCTGATAAGCAGGTGATCGGCCAGGTTGCAGCGGATCTGCG	AGGTGATCGGCCAGGTTGCA	..((((((.....)))))).	-4,4
rumB	CGCCGATCTTAAAAATCTGCTCGCCGACTTTCCGGTTGAGGAATGGTGCG	CTCGCCGACTTTCCGGTTGA	...((((......))))...	-4,4
rumB	CGCCGATCTTAAAAATCTGCTCGCCGACTTTCCGGTTGAGGAATGGTGCG	CTCGCCGACTTTCCGGTTGA	...((((......))))...	-4,4
uspA	TGGATTTGGTGGTTTGTGGTCACCACCAGGACTTCTGGAGCAAACTGATG	TCACCACCAGGACTTCTGGA	......((((.....)))).	-4,4
uvrY	ACGTGGTGCTAATGGACATGAGTATGCCGGGCATTGGCGGTCTTGAGGCG	GAGTATGCCGGGCATTGGCG	......((((.....)))).	-4,4
nonCDS	AGGATAAGTAATTTCCGGTCGTGCCGCTTCACGCAGCAGGACTTTCCCTG	CGTGCCGCTTCACGCAGCAG	..(((.((.....)).))).	-4,4
ydjZ	CATCATCCTGTTGTTCGCTATGCTGCTGGCATGGGCGCTGCTTCCCGGCG	ATGCTGCTGGCATGGGCGCT	..((.(((......))))).	-4,4
yfeH	GCAACTGCTGCTGCCGTTTGTGTTGGGGCATCTTTCCCGGCCGTGGATTG	GTGTTGGGGCATCTTTCCCG	.....((((......)))).	-4,4
ygiS	TCATAGCGACCCAGGTACGCTCGACCCGCAAAAGGTGGAGGAGAATACTG	CTCGACCCGCAAAAGGTGGA	......((((.....)))).	-4,4
ade	AAACTTCTATAATATCACTGTACGCAATGTGTTATGCGGGGGCCGCATCG	GTACGCAATGTGTTATGCGG	...((((........)))).	-4,3
dnaE	GGTCGAAAGATAACGGCGTACCGGTAGGGCCAGGCCGTGGCTCCGGTGCG	ACCGGTAGGGCCAGGCCGTG	..((((........))))..	-4,3
hldE	AGCGCAGGAAGTGTATGACGTTACCGGTGCGGGCGACACGGTGATTGGCG	GTTACCGGTGCGGGCGACAC	(((.((......)).)))..	-4,3
ileS	AGGGCTTTCCGGTTATGACTCGCCGTATGTGCCTGGCTGGGACTGCCACG	TCGCCGTATGTGCCTGGCTG	..((((........))))..	-4,3
ileS	AGGGCTTTCCGGTTATGACTCGCCGTATGTGCCTGGCTGGGACTGCCACG	TCGCCGTATGTGCCTGGCTG	..((((........))))..	-4,3
manA	GGTGAAACAAGGTGCAGAACTGGACTTCCCGATTCCAGTGGATGATTTTG	CTGGACTTCCCGATTCCAGT	(((((.........))))).	-4,3
mepM	GCGCAGCAGGTTATTATGTGGCTATTCGTCATGGTCGCAGCTACACCACG	GGCTATTCGTCATGGTCGCA	((((((.....))))))...	-4,3
mutL	GCGCAGTGGTCAATGGCACAGGCCATAACCCTGCTGGCGGACGTGGAACG	AGGCCATAACCCTGCTGGCG	..((((.........)))).	-4,3
opgH	CCTGGTGCTGCTAAGCGATCCGGTGACGATGGCCCGTCTGCATTTCCGTG	CCGGTGACGATGGCCCGTCT	.....((((......)))).	-4,3
relA	AAAGCGACGCACACTGATTCTGTTTCCTCCGAACAGGTCGATAACGTTCG	CTGTTTCCTCCGAACAGGTC	((((((.....))))))...	-4,3
rffT	AACCGTTTTGCGGTTTTTCAATGACGCGCTGGCCGCGACGAGCGAGCACG	AATGACGCGCTGGCCGCGAC	.....((((.....))))..	-4,3
rimK	AAAGCCGCGCGAACGATGGCGCTGGACGTTGCTGGTGTGGATATTCTGCG	CGCTGGACGTTGCTGGTGTG	((((((......))))))..	-4,3
rimN	TTCCCGCGCCTGCGACAACACCGCGCTGGTTGACGGGCCGCTTTGATTCG	ACCGCGCTGGTTGACGGGCC	...((.(((.....))))).	-4,3
rpoC	AACGCGGGTAGCTCCGACTTCCTGGAAGGCGAACAGGTTGAATACTCTCG	TCCTGGAAGGCGAACAGGTT	.((((.........))))..	-4,3
secD	ATGGGTGACAAATACGTCGTGGCGCTTAACCTTGCCCCGGCAACGCCGCG	TGGCGCTTAACCTTGCCCCG	.((.((........)).)).	-4,3
sucC	CGCCAGCCTGATCTGCGCGAAATGCGTGACCAGTCGCAGGAAGATCCGCG	AAATGCGTGACCAGTCGCAG	...((((........)))).	-4,3
ves	ATGCGTAAAATGTCGGTGAATCTGTGGCGAAATGCTGCCGGTGAAACGCG	ATCTGTGGCGAAATGCTGCC	....(((((.....))))).	-4,3
yiaC	CGGTTTTGTCAGCATTATGGAAGGCCGATTTCTGGCAGCGATGTTTGTCG	GAAGGCCGATTTCTGGCAGC	....((((.....))))...	-4,3
yihW	TAACGTGGCACAGGTCACTGCGCTCTTTACCGACGAGCTGCCGCCCGCTG	GCGCTCTTTACCGACGAGCT	..((((.........)))).	-4,3
ypfG	GTTGCCGACGTCTTTGGTGTGGGCGGCACCAGCGCAACGGGCGTTTTCCG	TGGGCGGCACCAGCGCAACG	((.((.......)).))...	-4,3
yrdA	AGCAGTGTCGTGATTGGTGACGTTCGTCTGGCTGATGATGTGGGGATCTG	ACGTTCGTCTGGCTGATGAT	....(((((.....))))).	-4,3
yrdA	AGCAGTGTCGTGATTGGTGACGTTCGTCTGGCTGATGATGTGGGGATCTG	ACGTTCGTCTGGCTGATGAT	....(((((.....))))).	-4,3
artP	AGTAAAGATCAGGCGCTGGCCCGTGCAGAAAAACTGCTGGAACGTCTGCG	CCCGTGCAGAAAAACTGCTG	.....((((.....))))..	-4,2
asmA	AGGCTTTACGGCTGATATTTTGTTGCAGGCCAGTAACGTGCGCTGGCGCG	TTGTTGCAGGCCAGTAACGT	..(((((......)))))..	-4,2
dppA	AGACGGTAAAACCTATACCTTCCATCTGCGTAAAGGTGTGAAGTGGCACG	TTCCATCTGCGTAAAGGTGT	...(((((......))))).	-4,2
glcC	CCAGCATGCGCGGATCTACAACGCGGTGTTGCAGCGGCTGCCGCACGTCG	AACGCGGTGTTGCAGCGGCT	...((.((......)).)).	-4,2
glmM	GTCAGTTAAAGCCGTGACCGCAGAGGTTGAAGCTGCGCTGGGCAACCGTG	GCAGAGGTTGAAGCTGCGCT	((((.........))))...	-4,2
hscA	GTGAGCGCGAACTGGTGCAGGACTGCCGCTCACTGGCGCGTTTTGCGCTG	GGACTGCCGCTCACTGGCGC	....(((((.....))))).	-4,2
leuL	TTATCGGTCTACTACTACTAAACGCATCTTCTTTGCGCGGTAGACGAGTG	AAACGCATCTTCTTTGCGCG	...((((.......))))..	-4,2
lysS	TGGAAGTTGAAACGCCGATGATGCAGGTGATCCCTGGCGGTGCCGCTGCG	GATGCAGGTGATCCCTGGCG	....((((.....))))...	-4,2
nikB	AAACCGGTGAAACCTTAATGTTGCGTTACGTATTACGCCGCTTTCTGCTG	GTTGCGTTACGTATTACGCC	...((((........)))).	-4,2
pnuC	TATGATCTCTCATGGATCGAAGCGGTAGGCACGATCGCCGGGTTGCTGTG	AAGCGGTAGGCACGATCGCC	..(((((.......))))).	-4,2
ppiA	CGATAAGATTTCCCAGGTGCCGACTCATGACGTTGGTCCGTACCAGAATG	CCGACTCATGACGTTGGTCC	(((((.......)))))...	-4,2
psd	TCTCTTCTCCGTTAACCATCTCACGGCTCAGAACGTGCCGAATCTGTTTG	CTCACGGCTCAGAACGTGCC	..((((........))))..	-4,2
rfe	AGCTTTATCTCAGTAGCCTGGGTTATATCTTTGGCTCCTGGGAGATGGTG	GGGTTATATCTTTGGCTCCT	((((((......))))))..	-4,2
rna	AGCAACAGTCAGTATCATCATGTGAGTTAAACCCTCGCCGCCTGACGGTG	ATGTGAGTTAAACCCTCGCC	..(((((.......))))).	-4,2
ubiE	AAGCACTGCGTTCAATGTATCGCGTGCTGAAACCCGGCGGCCGCCTGCTG	TCGCGTGCTGAAACCCGGCG	......((((.....)))).	-4,2
yjbR	AAGGAAGCGTGCCGTGTGTGATGCTTCGCACTCCGCGACGGTTTCTGGCG	GATGCTTCGCACTCCGCGAC	......((((.....)))).	-4,2
arnT	ATTTACGGCTGGCTGGCGGTTATCAGTTGCGTACTGACGGTTCTCCCTTG	TTATCAGTTGCGTACTGACG	...(((((.....)))))..	-4,1
bax	AAAAGGCGTTTCTCCGGACCGTAATGCCTTACATTACCAGCCAAAATGCG	CGTAATGCCTTACATTACCA	.((((((.....))))))..	-4,1
bcsQ	TTTACCCACCGTCAGGGCTGGGCCAGAGCGATGCTGGATGGCCAGGACTG	GGGCCAGAGCGATGCTGGAT	...((((.......))))..	-4,1
dnaQ	AGAGATTGCAGCTCATGAAGCCCGTCTCGATCTGGTGCAGAAGAAAGGCG	GCCCGTCTCGATCTGGTGCA	(((((........))).)).	-4,1
fadR	TCGGCGTTGTGCAGTGAAGGCGCGCACGATCAGGTGTACGAAACAGTGCG	GCGCGCACGATCAGGTGTAC	....((((......))))..	-4,1
fliO	AGTGATGAATAACCACGCTACTGTGCAATCTTCCGCGCCGGTTTCTGCTG	ACTGTGCAATCTTCCGCGCC	...((((........)))).	-4,1
frdA	ACCTTTCAAGCCGATCTTGCCATTGTAGGCGCCGGTGGCGCGGGATTACG	CCATTGTAGGCGCCGGTGGC	((((((.......)))))).	-4,1
glpA	AAACTGATGACCTATCGGCTGATGGCTGAATGGGCTACCGACGCGGTATG	TGATGGCTGAATGGGCTACC	...(((((.....)))))..	-4,1
gyrA	TGAACCTGAAAGACATCATCGCGGCGTTTGTTCGTCACCGCCGTGAAGTG	CGCGGCGTTTGTTCGTCACC	...((((......))))...	-4,1
kdsA	TAACGTCAAGAAACCACAGTTTGTCAGCCCGGGACAGATGGGTAATATCG	TTTGTCAGCCCGGGACAGAT	((((((.......)))))).	-4,1
kdsD	GGGTTTTGACTTTCAGCAAGCAGGTAAAGAAGTCCTGGCGATTGAACGTG	GCAGGTAAAGAAGTCCTGGC	.((((.........))))..	-4,1
menF	AACTGACCTGCATTTCGCAAGTCCGGTCAACGCGGCGGCGATGATGGCTG	AGTCCGGTCAACGCGGCGGC	.(((((.....)).)))...	-4,1
murD	AATGCTGATGATGCCTTAACAATGCCGATTCGCGGTGCGGATGAACGCTG	CAATGCCGATTCGCGGTGCG	....((((.....))))...	-4,1
nfrA	TCATATATTACTTACGCGACCGCGCTGGCTTATCGTGGCGAAAAAGCACG	CCGCGCTGGCTTATCGTGGC	(((((.........))))).	-4,1
nuoB	TTCCTGCTGTTACGTTGAGATGGTGACTTCGTTTACCGCGGTGCATGACG	ATGGTGACTTCGTTTACCGC	..(((((......)))))..	-4,1
nuoM	GAACGCGTCGGCAGAGTTCGCGCCAATTGCTATGTGGCTGGGTGTTATCG	GCGCCAATTGCTATGTGGCT	..((((.........)))).	-4,1
pyrC	CCGCAGCATCTGATGTTTAACCGCAACCATATGCTGGTTGGAGGCGTGCG	ACCGCAACCATATGCTGGTT	((((((......))).))).	-4,1
rdgB	CCGGACGACCAACGTCAGGCGCGTTTCCACTGCGTGCTGGTATATCTGCG	CGCGTTTCCACTGCGTGCTG	(((((.......)))))...	-4,1
sthA	AGCGTTATCAAAATGTTGGCGGCGGTTGCACCCACTGGGGCACCATCCCG	CGGCGGTTGCACCCACTGGG	(((.((......)).)))..	-4,1
trmA	CTGGATGATGAGTGGCGTCAGGAAGCGGAGGCCCTGCGCGATGCACTGCG	AGGAAGCGGAGGCCCTGCGC	.....((((.....))))..	-4,1
ydgJ	TGATGAAACAAAAGTAAAAGCCGACTGGCCAACGGTTACGGTTGTCTCTG	GCCGACTGGCCAACGGTTAC	...(((((.....)))))..	-4,1
yfeX	GAGCCTGCCGTACGGCACTGCCAGTGGCACTCACGGTCTGTACTTCTGCG	GCCAGTGGCACTCACGGTCT	(((.(((.....))))))..	-4,1
yoaA	CCTGGTCTAATCAAACAGTCGATGGTGATATCAGCACCTGCGTCAGCGTG	CGATGGTGATATCAGCACCT	....((((.......)))).	-4,1
ytfB	GCGGGTAAGCCGCTGAGTAATTTGCAAAACGGGCAGATGGTGAAAATCCG	ATTTGCAAAACGGGCAGATG	((((((.......)))))).	-4,1
ytfB	GCGGGTAAGCCGCTGAGTAATTTGCAAAACGGGCAGATGGTGAAAATCCG	ATTTGCAAAACGGGCAGATG	((((((.......)))))).	-4,1
arcB	GGAAATTGCCGTTCGTGAAAAAGCGGAAGCAGAACTGCAGGAAACCTTCG	AAAGCGGAAGCAGAACTGCA	...((((........)))).	-4,0
arcB	GGAAATTGCCGTTCGTGAAAAAGCGGAAGCAGAACTGCAGGAAACCTTCG	AAAGCGGAAGCAGAACTGCA	...((((........)))).	-4,0
aroE	CTATGACATGTTCTATCAGAAAGGAAAAACTCCTTTTCTGGCATGGTGTG	AAAGGAAAAACTCCTTTTCT	((((((.....))))))...	-4,0
ccmF	TTATAAGGACCCAGCATCATGATGCCAGAAATTGGTAACGGACTGCTGTG	TGATGCCAGAAATTGGTAAC	...(((((.....)))))..	-4,0
crr	TCAAAGAACTGATCAAACTGTCCGGTAGCGTAACCGTGGGTGAAACCCCG	GTCCGGTAGCGTAACCGTGG	...((((......))))...	-4,0
feoB	TGTGCCGCTGATCGTCGGTTTCGGTTGTAACGTACCGTCGGTAATGGGTG	TTCGGTTGTAACGTACCGTC	..((((........))))..	-4,0
fhuF	CGCAAAACATCGTGAACATTTGCTGGAGTTTATCCGCCTGGATGAACCTG	TTGCTGGAGTTTATCCGCCT	..((.(((.....)))))..	-4,0
folD	AAATGGCAAAGTTGTGGGCGACGTCGTGTTTGAAGACGCGGCTAAACGCG	GACGTCGTGTTTGAAGACGC	..((((.........)))).	-4,0
folD	AAATGGCAAAGTTGTGGGCGACGTCGTGTTTGAAGACGCGGCTAAACGCG	GACGTCGTGTTTGAAGACGC	..((((.........)))).	-4,0
ftsN	ATGCAGGCTGATATGCGCCAGCAGCCAACGCAGCTGGTTGAAGTTCCGTG	AGCAGCCAACGCAGCTGGTT	..((((.......))))...	-4,0
ftsN	ATGCAGGCTGATATGCGCCAGCAGCCAACGCAGCTGGTTGAAGTTCCGTG	AGCAGCCAACGCAGCTGGTT	..((((.......))))...	-4,0
gatD	TCAGGAGTTTTTATGAAATCAGTGGTGAATGATACTGATGGTATCGTGCG	CAGTGGTGAATGATACTGAT	(((((........)))))..	-4,0
gatD	TCAGGAGTTTTTATGAAATCAGTGGTGAATGATACTGATGGTATCGTGCG	CAGTGGTGAATGATACTGAT	(((((........)))))..	-4,0
hsdR	CCCGCGCGATCTCACCCGTAAAGGGCTGGTCGAGCTACAGGAGTGGTTTG	AAAGGGCTGGTCGAGCTACA	....((((.....))))...	-4,0
insA	TTCCATCAGATGTCCTTCCTGCTCCGCTACTGAAGGCGTGGTGCGTAACG	TGCTCCGCTACTGAAGGCGT	.....((((......)))).	-4,0
ivy	GGCTTTAGGAGGTTAATAACATGGGCAGGATAAGCTCGGGAGGAATGATG	CATGGGCAGGATAAGCTCGG	...((((.......))))..	-4,0
nonCDS	ATACAGTTTATTCAATTTTTCTTTGTGTCCCCTCACAAGGTCGACCTGCG	TCTTTGTGTCCCCTCACAAG	...(((((......))))).	-4,0
panF	CACCGCGACCTATATCAGTGCCAGTTCGTTTATCGGCGGGCCAGGAGCTG	GCCAGTTCGTTTATCGGCGG	(((.((......)).)))..	-4,0
pnp	AGGTATCACCAAAGAGATCATGCAGGTTGCGCTGAACCAGGCTAAAGGTG	ATGCAGGTTGCGCTGAACCA	.....((((......)))).	-4,0
polB	TGAAACCACCCGCCACGGTGAGCTGTACTGCATCGGCCTGGAAGGCTGCG	GAGCTGTACTGCATCGGCCT	..((((........))))..	-4,0
ppc	TCGACGCGTCTCGGCATGCTGGAGATGGTCTTCGCCAAAGCAGACCTGTG	TGGAGATGGTCTTCGCCAAA	(((.((......)).)))..	-4,0
rbbA	AGGCCGAACGCTTCGACTGGCTGGTAGCGATGAATGCCGGAGAAGTGCTG	GCTGGTAGCGATGAATGCCG	...((((........)))).	-4,0
rep	CCAACACCAGCCAGTATGAGCTGGTGAAACTGCTGGTGGGCAGCCGCGCG	GCTGGTGAAACTGCTGGTGG	((((((......))))))..	-4,0
rplF	GATAAGCAGGTGATCGGCCAGGTTGCAGCGGATCTGCGCGCCTACCGTCG	AGGTTGCAGCGGATCTGCGC	....(((((.....))))).	-4,0
rrsG	CAGGAAGCAGCTTGCTGCTTCGCTGACGAGTGGCGGACGGGTGAGTAATG	TCGCTGACGAGTGGCGGACG	(((((.......)))))...	-4,0
sanA	GTTCCTCAGCCTGTTAGTCCTGATCGGCTTGCTGCTGTTGACTGTGCTCG	CTGATCGGCTTGCTGCTGTT	.....((((.....))))..	-4,0
ydgA	GGTGATTACTATCGCGCCGCTAAGCTGGAAAAACAGTCAGGGTGAAAGTG	CTAAGCTGGAAAAACAGTCA	....((((......))))..	-4,0
yjcO	CTTGCCGACAGCTGGTTTAGCTCCGGCGATTTGAGCAAAGCCGAATATTG	GCTCCGGCGATTTGAGCAAA	((((.........))))...	-4,0
ahpF	CGAAGATCAGTATCGCACCAAAGGCGTGACCTACTGCCCGCACTGCGACG	AAAGGCGTGACCTACTGCCC	...((((........)))).	-3,9
cheW	ACACGCCAGCGTTTATCAAAGGCGTCACGAATCTGCGCGGCGTTATTGTG	AGGCGTCACGAATCTGCGCG	..(((.((......))))).	-3,9
cydC	TGCCGGGCGCTATTTTGAACGTCTGGTAAGTCACGACGCGACTTTCCGCG	CGTCTGGTAAGTCACGACGC	((((((......)).)))).	-3,9
dadA	TCTGTGGCTGAATACCGGTCACGGCACGCTCGGCTGGACGATGGCTTGCG	CACGGCACGCTCGGCTGGAC	..((((.......))))...	-3,9
feoC	TGGCTTCACTTATTCAGGTGCGCGATTTGCTGGCGTTACGGGGCCGTATG	GCGCGATTTGCTGGCGTTAC	((((.........))))...	-3,9
ftsB	ACTCAGCATGACCAGGCCGGGCGAAACTTTTTATCGTCTGGTGCCTGACG	GGCGAAACTTTTTATCGTCT	(((((.........))))).	-3,9
hrpA	TTCCCGTTTGTCGAAGCACCGGATAAACGCAATATCCAGGATGGCGTGCG	CGGATAAACGCAATATCCAG	.(((((.......)))))..	-3,9
mioC	CAGGGATCTGGCTGGTTATCAGCTCCACCCACGGTGCCGGAGATATTCCG	CAGCTCCACCCACGGTGCCG	..((.((......)).))..	-3,9
nuoI	CAAATACCCGGAATATAACTTCTACCGGATGGCAGGTATGGCAATCGACG	TTCTACCGGATGGCAGGTAT	...((((........)))).	-3,9
ppiD	AAGTGGATGCTGAGAAACTGCTGGTTGATTTGAAAGCCGGCAAAGGTGCG	GCTGGTTGATTTGAAAGCCG	...((((........)))).	-3,9
proA	CACTAACGCTGCAACGGTGGCGGTGATTCAGGACGCCCTGAAATCCTGCG	GCGGTGATTCAGGACGCCCT	..((((........))))..	-3,9
purA	TTCTATGGTGGTTGACGTTTCTGACCTGCTCGACCAGGCGCGTCAGCGTG	TCTGACCTGCTCGACCAGGC	.....((((......)))).	-3,9
pyrC	GCACTGACTGATGACACGCTGGTGCCATTCCTCGCCGGGGAAACGGTACG	TGGTGCCATTCCTCGCCGGG	(((((........)))))..	-3,9
tyrB	GAAGACGGAATTATTCCACAACTGCAAGCCGTGGCGGAGGCGGAAGCGCG	AACTGCAAGCCGTGGCGGAG	..((((........))))..	-3,9
yfgD	CGCGATTTGCTGAAAATACTGGGGATGAATAGCGCCCGTGAATTGATGCG	TGGGGATGAATAGCGCCCGT	..(((.((.....)))))..	-3,9
yrfF	CTTTTTCTGCCTGATTACCCCGGATGTATTTGTTCCGTGGCTGGCAGGCG	CCGGATGTATTTGTTCCGTG	.((((.........))))..	-3,9
acpH	AAGTCCGCGAAGCACGGGAGTGGTTTCGTAGTGAAACGCGCCGCGTTGCG	GTGGTTTCGTAGTGAAACGC	...(((((.....)))))..	-3,8
aldA	TGGCGCGCGCAGTAGAAGAAGGGGCGAGAGTGGCGTTCGGTGGCAAAGCG	AGGGGCGAGAGTGGCGTTCG	..(((((.......))))).	-3,8
argS	CTGAACATGTTCAGCAGGCGCTGGCGTCCGATCGTCTCGGTGTTGCTACG	GCTGGCGTCCGATCGTCTCG	...((((......))))...	-3,8
dapA	GTTATTTCCGTTACGGCTAACGTCGCAGCGCGTGATATGGCCCAGATGTG	ACGTCGCAGCGCGTGATATG	..(((((.....)))))...	-3,8
dsrB	AGACTACCCGCTCGGCATCTGGTTCTTTAATGAAGCAGGGCATCAGGACG	TGGTTCTTTAATGAAGCAGG	((.(((......))).))..	-3,8
frsA	TTCTTCAAAATGGAAGCTCACCCAGGACTCCAGCCTGTTGCATCAGCACG	ACCCAGGACTCCAGCCTGTT	...((((.......))))..	-3,8
gshA	GCAGAAGCCTACCGTAATCTGCTGCGTGAAGAGCCGCTGGAAATTCTGCG	TGCTGCGTGAAGAGCCGCTG	.((.((.......)).))..	-3,8
gshA	GCAGAAGCCTACCGTAATCTGCTGCGTGAAGAGCCGCTGGAAATTCTGCG	TGCTGCGTGAAGAGCCGCTG	.((.((.......)).))..	-3,8
ibpB	AAAAGCGACGATAACCACTACCGCATTACCCTTGCGCTGGCAGGTTTCCG	ACCGCATTACCCTTGCGCTG	..((((.......))))...	-3,8
ileS	GTACTCAAAGGGCTGAAAGTCGCGTTGAGTAAAGCCGAAGGTGAGAAGTG	TCGCGTTGAGTAAAGCCGAA	(((.(((......)))))).	-3,8
mraY	TCAGCCTGCTGACCGCGCTGTTCATCTCATTGTGGATGGGCCCGCGTATG	GTTCATCTCATTGTGGATGG	...(((((......))))).	-3,8
mukB	TCCGCTGATGATTTGCGTTCCATGTCGGATAAGGCGTTAGGTGCGCTGCG	CCATGTCGGATAAGGCGTTA	..(((((......)))))..	-3,8
nirC	GGATAATCAAATGTTTACAGACACTATTAATAAGTGTGCGGCTAACGCTG	GACACTATTAATAAGTGTGC	.(((((.......)))))..	-3,8
nirC	GGATAATCAAATGTTTACAGACACTATTAATAAGTGTGCGGCTAACGCTG	GACACTATTAATAAGTGTGC	.(((((.......)))))..	-3,8
nuoN	GTCGCGATGCACCATCAAACTGGCAGTACAGCGCGGGCGGTATCGTTGTG	CTGGCAGTACAGCGCGGGCG	(((((......)).)))...	-3,8
pcnB	ATGTTGCTGCGCGACAACATTTTCGGCTCCATCGAAGAAGACGCCCAGCG	TTTTCGGCTCCATCGAAGAA	(((((((.....))))))).	-3,8
purH	AAAGCCCTCTCTTATAACAACATCGCCGATACCGATGCGGCGCTGGAGTG	ACATCGCCGATACCGATGCG	.(((((.......)))))..	-3,8
rapA	ACCTATATCGGTACTCGCCTGGATACTGAAGAGTCCGGCGTAGCCCTGCG	TGGATACTGAAGAGTCCGGC	(((((........)))))..	-3,8
tktA	GCGACGCTGAAATTGCCCTGACCCGCGAACAACTGGGCTGGAAATATGCG	GACCCGCGAACAACTGGGCT	..((((........))))..	-3,8
yaiE	AAGTGAAATCAATCGGCTTTTCCAGCAGCAGCACTGGTCGCGCCAGCGTG	TTCCAGCAGCAGCACTGGTC	..((((........))))..	-3,8
yaiE	AAGTGAAATCAATCGGCTTTTCCAGCAGCAGCACTGGTCGCGCCAGCGTG	TTCCAGCAGCAGCACTGGTC	..((((........))))..	-3,8
yeaY	GCATACTGGCAGGTACGTTTGCGCTAATGCTGAGCGGTTGTGTCACTGTG	TGCGCTAATGCTGAGCGGTT	..((((.......))))...	-3,8
yejG	TTTGTTGCAATGATTTCAATAGCGTCAATATTTGCGCCTGTACCGTTTTG	TAGCGTCAATATTTGCGCCT	..((((........))))..	-3,8
yjgZ	GCAACTGGCTGATGCAAGCAGTCTAATGTCTTTAGATCCGCTGGCCTGCG	AGTCTAATGTCTTTAGATCC	.((((((.....))))))..	-3,8
yjjK	CGGCGGGCTGGATATCATGAAGATCGGCAACACCGAGATGCCAAGCCGCG	AAGATCGGCAACACCGAGAT	....((((.....))))...	-3,8
acpH	TACCGCCCTCTTCCGTGGTCAGCACCACCGCGTCGGGCAGCGACTCCGCG	CAGCACCACCGCGTCGGGCA	..((.((........)))).	-3,7
cca	CAGCGGACTACCCGCAAGGCCGCTGGTTGCGCGAAGCCTGGGAAGTGGCG	CCGCTGGTTGCGCGAAGCCT	.....((((......)))).	-3,7
fecA	GCGGTATTGAGCCACGCTACAGCCAGATCTTTATGATCGGCCCTTCCGCG	CAGCCAGATCTTTATGATCG	......((((.....)))).	-3,7
frmB	TATGTATCGGCATTATTCCCAATCACTGAAATGTGAAATGAATGTCGGCG	CAATCACTGAAATGTGAAAT	...((((......))))...	-3,7
gcvP	CGTGTGATAAAAACGGCAACATCGATCTGACTGATCTGCGCGCGAAAGCG	CATCGATCTGACTGATCTGC	....((((.....))))...	-3,7
glpG	CTCTTTAACCTGCTCTGGTGGTGGTATCTCGGCGGTGCGGTGGAAAAACG	GGTGGTATCTCGGCGGTGCG	....(((((.....))))).	-3,7
gpt	CTGAACAATGGAAAGGCATTATTGCCGTAAGCCGTGGCGGTCTGGTACCG	TATTGCCGTAAGCCGTGGCG	....((((.......)))).	-3,7
iscS	CATCAAAGATATCGAAGAAGTTTACCTGAACGGTGACCTGGAACACGGTG	GTTTACCTGAACGGTGACCT	..(((((.....)))))...	-3,7
kdpD	GATGCCGCCGACGACGTGGTGCTGGTGGACTTGCCCCCGGACGATCTGCG	TGCTGGTGGACTTGCCCCCG	....((.((......)))).	-3,7
nuoK	CGCCTCCGCGCTGGCCTTCGTGGTCGCCGGAAGCTACTGGGGCCAGACCG	GTGGTCGCCGGAAGCTACTG	(((((........)))))..	-3,7
polA	GGATACGCTGTATGCCGAGCCAGAAAAAATTGCTGGGTTGAGCTTCCGTG	CCAGAAAAAATTGCTGGGTT	((((.........))))...	-3,7
pyrG	GCTGTTGAAACAGATTGAAGATGCAGGTCTGCGCGTTGCGGGCCGTTCCG	GATGCAGGTCTGCGCGTTGC	(((((........)))))..	-3,7
secD	GTTACAAGAAGAAAAAATAACTGCTAAGTCTGTGGCACTGGAAGAGGGCG	ACTGCTAAGTCTGTGGCACT	..(((((......)))))..	-3,7
sthA	CGCGCCATGTACTTATCTATGGTGCTGGAGTGATCGGCTGTGAATATGCG	TGGTGCTGGAGTGATCGGCT	....(((((.....))))).	-3,7
yafV	ACGCTTTTGCAGCAACCACTGGTGTGGATGGATGGTCCTGCCAACCTGCG	TGGTGTGGATGGATGGTCCT	......((((.....)))).	-3,7
ybhK	CGCTGGCTGATCTTGATCGTGTCGTTGCTCTCGGCGGAGGGCATGGACTG	TGTCGTTGCTCTCGGCGGAG	(((((.......)))))...	-3,7
yecE	GCCTTGAAGAGTATGCCCGCCACTTTAACTGCGTGGAGGGCAACACCACG	CCACTTTAACTGCGTGGAGG	((((.........))))...	-3,7
ygdD	GTATCTGGTTTTACTGGAGTAGCGTTTTCCTCGCGTTAGGCACGGTGTTG	TAGCGTTTTCCTCGCGTTAG	((((((.......)))))).	-3,7
ygfZ	CTCTAAAGTGACCATCGCGCCAGACGACGAGCGTGTGCTGCTTGGTGTTG	CCAGACGACGAGCGTGTGCT	.((.(((.....))).))..	-3,7
yhbS	ATTCGAGTAGAAATTCCCATTGATGCGCCGGGTATTGATGCCCTGCTGCG	TTGATGCGCCGGGTATTGAT	(((((((.....))))))).	-3,7
argS	ATGTACCGGAATCCGTACCGCTGGAACACCACATGTTCGGCATGATGCTG	GCTGGAACACCACATGTTCG	....(((((.....))))).	-3,6
creC	CCGTTTGTTTAACGGCGAAGTCACGCTGCGCAACGTGCAGGAAGGTGGCG	GTCACGCTGCGCAACGTGCA	(.((((........))))).	-3,6
crp	AGATGGCGCGTCGTCTGCAAGTCACTTCAGAGAAAGTGGGCAACCTGGCG	AGTCACTTCAGAGAAAGTGG	...(((((......))))).	-3,6
dcd	ACGTCACCGCGCACCGCATCGATCCGGGCTGGTCTGGTTGCATTGTGCTG	CGATCCGGGCTGGTCTGGTT	....((((......))))..	-3,6
exbB	TAATAATTTAATGCAGACGGACCTTTCCGTCTGGGGTATGTATCAGCACG	GACCTTTCCGTCTGGGGTAT	.(((((.......)))))..	-3,6
fabF	GTCTAAGCGTCGTGTAGTTGTGACCGGACTGGGCATGTTGTCTCCTGTCG	GTGACCGGACTGGGCATGTT	(((.((......)))))...	-3,6
gatZ	TAGCACCAGAAACGGTTGCGGAACGAGCTGCTGTGCTTTGCTTTGCTGCG	GGAACGAGCTGCTGTGCTTT	.....((((......)))).	-3,6
lysP	ATGCGTCTACTCGTATGCTGTACACCCTGGCGTGTGACGGTAAAGCGCCG	GTACACCCTGGCGTGTGACG	((((((......)))).)).	-3,6
mdtF	TTGAAAGTTCAGCAAGATGGTTCGCAAGTGCTGCTGCGTGATGTCGCTCG	GTTCGCAAGTGCTGCTGCGT	...((((........)))).	-3,6
mgtA	TACTGTCGCAAACGCTGATTGTGCATATGATCCGCACCCGCCGTGTGCCG	TGTGCATATGATCCGCACCC	.((((.........))))..	-3,6
purL	GCACTCGCCAGCCACGCCCCGCAAGGCAAACTCCTGCTGGTGACCCCGCG	CGCAAGGCAAACTCCTGCTG	.(((.((......)))))..	-3,6
rapA	TGACCTATATCGGTACTCGCCTGGATACTGAAGAGTCCGGCGTAGCCCTG	CCTGGATACTGAAGAGTCCG	...((((........)))).	-3,6
rsxE	TCAATTGGTATGGGCGCAACCTGCGCCATGTTCGTGCTGGGTTCACTACG	CCTGCGCCATGTTCGTGCTG	...((((.......))))..	-3,6
setA	GAGCAATTGCACAAAGTTGGGGGCACTTTGCTGTCTACTGGGTAATTGCG	GGGGCACTTTGCTGTCTACT	.(((((......)))))...	-3,6
yajG	ATAATCAAATCGTTACCCTGACCGCCTCCCGCGATCTGCGTTTCCTGCTG	GACCGCCTCCCGCGATCTGC	((.(((.....))).))...	-3,6
ybjT	GAGCAGTCGGATCATCTGCGTGCTCGTCAGGCTACGGCGGACATTCTGCG	GTGCTCGTCAGGCTACGGCG	..((.(((......))))).	-3,6
yicH	GATGTTCCTGCCACCAATGTACTGATTGAAGGCAGTATTGATAACGATCG	TACTGATTGAAGGCAGTATT	(((((........)))))..	-3,6
yijP	ACAGGCGGGTTATAAAACCTTCTGGATCACCAACCAGCAGACGATGACCG	TTCTGGATCACCAACCAGCA	..((((........))))..	-3,6
ytfB	ACTACCCAAACGCAACCATTCCAGCCAGATAGCGGAATTGATAATCAATG	TCCAGCCAGATAGCGGAATT	(((.((......)))))...	-3,6
zur	TGCGCGCAGCGTAATGTGCGCCTGACCCCACAGCGCCTGGAAGTGTTGCG	GCCTGACCCCACAGCGCCTG	(((((......))).))...	-3,6
arcB	GGCGGTAAACCTGCCACCGGCACCGGTATTGGTCTGGCCGTTTCTCGTCG	GCACCGGTATTGGTCTGGCC	...((((.......))))..	-3,5
arcB	GTCACGACAACGTCTGTCACGGCTGGTGCAAAAACTGGAGGAGATGCGCG	CGGCTGGTGCAAAAACTGGA	...(((((......))))).	-3,5
bamC	TGGTTTGGCAACGTCTGCCAGCGGCGCTGGAAAAAGTGGGCATGAAAGTG	AGCGGCGCTGGAAAAAGTGG	.....((((......)))).	-3,5
cpxA	CAGCGTTTGTTATTGGTGACCACCGAAGGCCGCGTGATCGGCGCTGAACG	CCACCGAAGGCCGCGTGATC	.(((((.....)).)))...	-3,5
flhA	CAAAGCGATCCACATGAATTAACCGCCGTCGTGCGCGTGGCGTTGGGACG	TAACCGCCGTCGTGCGCGTG	..(((((......))).)).	-3,5
glgB	TGCGTCGCGATAAAGAGGGTAACGAAATCATCGTTGCCAGTAACTTTACG	TAACGAAATCATCGTTGCCA	((((((.....))))))...	-3,5
glpT	CTGGTGGTCGCAGAAAGAACGTGGCGGCATTGTGTCAGTGTGGAACTGTG	CGTGGCGGCATTGTGTCAGT	..(((((......)))))..	-3,5
glpX	TACGGTATTGGTGGCGCGCCGGAAGGCGTAGTTTCTGCGGCGGTGATCCG	CGGAAGGCGTAGTTTCTGCG	((((((......))))))..	-3,5
hemC	TACACTCAATGAAAGATGTGCCGGTTGAATTCCCGCAAGGTCTGGGACTG	GCCGGTTGAATTCCCGCAAG	((.((.......)).))...	-3,5
hslV	GCCGTCTGTACAACGACAAAGTCATCGCGGGCTTTGCGGGCGGTACTGCG	AGTCATCGCGGGCTTTGCGG	......((((.....)))).	-3,5
insA	GCGTCGGATGTCGCGCCAGTGCACGCATTATGGGCGTTGGCCTCAACACG	TGCACGCATTATGGGCGTTG	...((((.......))))..	-3,5
mdtK	GATCCGGCTCTGGCGGACAAAGCCGTGGGTTATCTGCGTGCGTTGTTGTG	AAGCCGTGGGTTATCTGCGT	....(((((.....))))).	-3,5
nuoC	ACACGGCATGGACGAACGTCTGCGCACACACCGCGAAGGGTTACCTGCCG	CTGCGCACACACCGCGAAGG	((.(((.......))).)).	-3,5
rdoA	CGGTGGTCGCCAGTTCGAAGCTGATAATATCGATCAGATGGAAGCGGTTG	GCTGATAATATCGATCAGAT	.(((((.......)))))..	-3,5
rhlB	ACCTGGCAGCAGATGGTCATCGTGTCGGTTTATTGACAGGCGATGTCGCG	TCGTGTCGGTTTATTGACAG	...(((((......))))).	-3,5
rng	ACTGTGTAACGAATGCCCAACCTGCCACGGTCGCGGAACGGTGAAAACCG	ACCTGCCACGGTCGCGGAAC	..((((.......))))...	-3,5
rpoH	AAATCGGGTATGTTTTAGCAGAGTATGCTGCTAAAGCACGGGTAGTCATG	AGAGTATGCTGCTAAAGCAC	......((((.....)))).	-3,5
srkA	CGGTGGTCGCCAGTTCGAAGCTGATAATATCGATCAGATGGAAGCGGTTG	GCTGATAATATCGATCAGAT	.(((((.......)))))..	-3,5
aroA	GAGCCGCGTATGAAAGAACGCCCGATTGGTCATCTGGTGGATGCGCTGCG	GCCCGATTGGTCATCTGGTG	(((.(((.....))).))).	-3,4
aroB	CGTCTGCGGGTACAGTAATTAAGGTGGATGTCGCGTTATGGAGAGGATTG	TAAGGTGGATGTCGCGTTAT	(((.(((.....))).))).	-3,4
asnA	ACCGGTGACGAAGATCGCCTGGAGCTGGAGTGGCATCAGGCGCTGCTGCG	TGGAGCTGGAGTGGCATCAG	(((.(((.....))).))).	-3,4
atpC	AGAGTTTATCTATCTGTCTGGCGGCATTCTTGAAGTGCAGCCTGGCAACG	GGCGGCATTCTTGAAGTGCA	....(((((.....))))).	-3,4
caiD	CTAATAATCACACTCTAAAACAATATGCATTTTTTGCAGGGATGTTGTCG	ACAATATGCATTTTTTGCAG	......((((.....)))).	-3,4
cra	GTGGTGCGTGAGCACAATTACCACCCGAACGCCGTGGCAGCTGGGCTTCG	ACCACCCGAACGCCGTGGCA	.((((.........))))..	-3,4
dcuA	GACGATCCGATTTATCGCAAGCGTCTGGAAGAGGGCCTGGTTGAACTGCG	AGCGTCTGGAAGAGGGCCTG	((.((((......)))))).	-3,4
dhaK	AAGAACAACAAACCAAACAACCGCTCCAGTCTGGCGATCGGGTGATTGCG	ACCGCTCCAGTCTGGCGATC	..((((.......))))...	-3,4
dhaK	AAGAACAACAAACCAAACAACCGCTCCAGTCTGGCGATCGGGTGATTGCG	ACCGCTCCAGTCTGGCGATC	..((((.......))))...	-3,4
ftsP	GGTGTACAAAGCCCGTACGTTGAAGTCTCGCGTGGCTGGGTGCGCTTGCG	TTGAAGTCTCGCGTGGCTGG	....((((......))))..	-3,4
guaC	GCCGATGCTGCGCACGGTCTGGGCGGAATGATCGTCAGCGATGGTGGCTG	TGGGCGGAATGATCGTCAGC	..(((((.....)))))...	-3,4
holA	GCGGTAATAAATTAAGCAAAGCGCAAGAAAATGCCGCCTGGTTTACTGCG	AGCGCAAGAAAATGCCGCCT	.(((((......)).)))..	-3,4
mutS	TGACCTGGCGTCCGGGCGCTCAACCTTTATGGTGGAGATGACTGAAACCG	TCAACCTTTATGGTGGAGAT	((.(((.....))).))...	-3,4
osmB	AAAAATGACCGCGGCTGTTCTGGCAATTACTTTGGCAATGTCTCTGAGTG	CTGGCAATTACTTTGGCAAT	.((.(((.....))).))..	-3,4
pcnB	AGGCTCAATAAAGCGGGATACGAAGCCTGGCTGGTTGGCGGCGGCGTGCG	ACGAAGCCTGGCTGGTTGGC	....((((.....))))...	-3,4
rnc	CGGATGCGCGCCACGCTGGTCCGTGGCAATACGCTGGCGGAACTGGCGCG	TCCGTGGCAATACGCTGGCG	.(((((......))).))..	-3,4
rplE	TGTACCTCGTATCCGTGACTTCCGTGGCCTGTCCGCTAAGTCTTTCGACG	TTCCGTGGCCTGTCCGCTAA	....((((.....))))...	-3,4
rpoA	AATCCTGCTCAACCTGAAAGGGCTGGCGGTGAGAGTTCAGGGCAAAGATG	GGGCTGGCGGTGAGAGTTCA	(((((.........))))).	-3,4
rsmH	GCAGAAGAAGCCGATATCGCCTGGGTATTGAAAACCTATGGTGAAGAGCG	CCTGGGTATTGAAAACCTAT	..(((((.......))))).	-3,4
ssb	CGCGTTGTGCTGTTCGGCAAACTGGCAGAAGTGGCGAGCGAATATCTGCG	AACTGGCAGAAGTGGCGAGC	..((.((.......)).)).	-3,4
trg	GCGGTGGATGTATTCCGTCTGCACAAACATTCTGTGTCGGCAGAACCTCG	TGCACAAACATTCTGTGTCG	.(((((.......)))))..	-3,4
uup	AGTAATGTCATTAATCAGTATGCATGGCGCATGGCTGTCGTTCAGCGACG	ATGCATGGCGCATGGCTGTC	....(((((.....))))).	-3,4
uup	AGTAATGTCATTAATCAGTATGCATGGCGCATGGCTGTCGTTCAGCGACG	ATGCATGGCGCATGGCTGTC	....(((((.....))))).	-3,4
viaA	CAGCAGCATAGTCAAACGAGACTGGCCGATACCGCCGCCGATGGTCTGCG	GACTGGCCGATACCGCCGCC	...((((.......))))..	-3,4
ycgH	CCGACTCTATTCTAAATGGAGCGACTAAACTCGTCAGCGGCACAACCACG	AGCGACTAAACTCGTCAGCG	.(((((.......))).)).	-3,4
yfeZ	CTGGCATTCCGGCGGTGCTGGCGTTTTTGTTGAGCGGTCGGCGGGCTACG	GGCGTTTTTGTTGAGCGGTC	..(((((.....)))))...	-3,4
zur	TGGGGTTTGCCCTGCGGCATAATGTGATTGAAGCACATGGGCTCTGTGCG	TAATGTGATTGAAGCACATG	..(((((.......))))).	-3,4
zur	TGGGGTTTGCCCTGCGGCATAATGTGATTGAAGCACATGGGCTCTGTGCG	TAATGTGATTGAAGCACATG	..(((((.......))))).	-3,4
arcA	AGATGACTACATCACCAAACCGTTCAACCCGCGTGAACTGACGATTCGTG	CCGTTCAACCCGCGTGAACT	..(((((.......))))).	-3,3
arcA	AGATGACTACATCACCAAACCGTTCAACCCGCGTGAACTGACGATTCGTG	CCGTTCAACCCGCGTGAACT	..(((((.......))))).	-3,3
csrC	GGTCAGGAGCGCCAGGAGGCGAAGACAGAGGATTGTCAGGAAGACAAACG	CGAAGACAGAGGATTGTCAG	....((((......))))..	-3,3
cydC	AACAGTTGGTTAGGTGAAGGCGGACGCCAGCTCTCCGGTGGTGAACTGCG	GCGGACGCCAGCTCTCCGGT	.((((.........))))..	-3,3
cydC	AACAGTTGGTTAGGTGAAGGCGGACGCCAGCTCTCCGGTGGTGAACTGCG	GCGGACGCCAGCTCTCCGGT	.((((.........))))..	-3,3
cydC	AACAGTTGGTTAGGTGAAGGCGGACGCCAGCTCTCCGGTGGTGAACTGCG	GCGGACGCCAGCTCTCCGGT	.((((.........))))..	-3,3
mgtL	CTTTTCCGGTAAGCCCGTCTTTTCACGGCGTTACCGGATGCGTAAGGCCG	TTTTCACGGCGTTACCGGAT	...((.(((.....))))).	-3,3
mngB	CTGTTTATTGTAAGGATTTTGCGGCGTAATATATACGTGGGATCAATTTG	TGCGGCGTAATATATACGTG	....(((((.....))))).	-3,3
mukB	AATTAACCTCCCGTGAACAGAAACTGGCGATCAGTTCCCGCAGCGTGGCG	GAAACTGGCGATCAGTTCCC	..(((((.....)))))...	-3,3
nhaA	CTGCCTGAGGGAACGACTTATCAGCAAATTATGGTGGTGGGGATCCTGTG	ATCAGCAAATTATGGTGGTG	((((.((.....)).)))).	-3,3
nrdH	TTTGAAATGATTAATGTCGATCGCGTTCCTGAAGCGGCAGAAGCGTTGCG	ATCGCGTTCCTGAAGCGGCA	.((((.........))))..	-3,3
rpoC	CATCAACAAGGGTGAAGCAATCGGTGTTATCGCGGCACAGTCCATCGGTG	ATCGGTGTTATCGCGGCACA	....(((((.....))))).	-3,3
rsmH	GGTTACCGATGACTGAAGAGCAGCTCAAAAAACTGGGTGGCCGTCAGCTG	GCAGCTCAAAAAACTGGGTG	...(((((......))))).	-3,3
ybhC	ACGCTGGGCGATAGCGTAGATGCAGGTAACCATCCGGCGGTGGCACTGCG	ATGCAGGTAACCATCCGGCG	..((.((.......)).)).	-3,3
ydaN	GCGATCTGGAAGAGGGCACGGGTCCGACCGATTGCGGGGGATGGCTGGTG	GGGTCCGACCGATTGCGGGG	...((((........)))).	-3,3
ytfN	GCGGCGCTGCCCGTGGCGTTTCAGACACTGAATCTGACGGCGGAATTGCG	TTCAGACACTGAATCTGACG	.(((((.......)))))..	-3,3
bamE	GGGTTCATGCTAAGATAGAGCCTTGTCCCCCGCAGGATTGATATGGGGTG	GCCTTGTCCCCCGCAGGATT	..(((((.....)))))...	-3,2
fpr	AACCAGGCGATGAAGTGCAGGTGGTTAGCGAAGCGGCAGGATTCTTTGTG	GGTGGTTAGCGAAGCGGCAG	.((.(((.....))).))..	-3,2
hcaR	AGGTGGCAACGAATATTCTGGTGACCATGAATCTGGTGGGCATGGGGCTG	GGTGACCATGAATCTGGTGG	....((((......))))..	-3,2
hcaR	AGGTGGCAACGAATATTCTGGTGACCATGAATCTGGTGGGCATGGGGCTG	GGTGACCATGAATCTGGTGG	....((((......))))..	-3,2
infB	GGGTCAGGAAGTGCTGGAAGCGGGTCCGTCCATTCCGGTGGAAATCCTCG	GCGGGTCCGTCCATTCCGGT	.((((.........))))..	-3,2
murD	CCCACTGGCGCGTTACCTGAATGGCGATAACGTACGTCTGTATTGTTTCG	AATGGCGATAACGTACGTCT	...((((........)))).	-3,2
ndh	GGCTCGCTTGATGAAGGCGTCGATGCGTTGAGCTATCTGGCCCATGCGCG	TCGATGCGTTGAGCTATCTG	..(((((.....)).)))..	-3,2
osmC	CTCCCTTATTGCTAATGATTGCCGGACTTCACATCCGTGGGTTGCCAGCG	TGCCGGACTTCACATCCGTG	...((((.......))))..	-3,2
phoQ	TCTCGATATTTCGCCAGAGATCAGCTTTGTCGGTGAGCAGAACGATTTTG	ATCAGCTTTGTCGGTGAGCA	....((((.......)))).	-3,2
serC	CTTAATGTCCCCTCCAACTACAAGGTATTATTCTGCCATGGCGGTGGTCG	ACAAGGTATTATTCTGCCAT	....((((......))))..	-3,2
sucD	AAGAGCACGTTACCAAGCCAGTTGTGGGTTACATCGCTGGTGTGACTGCG	AGTTGTGGGTTACATCGCTG	(((.(((.....))).))).	-3,2
tyrR	CAGGATGAAAATGATCAACACGTCCTGACCGGTGCGGTGGTGATGTTGCG	ACGTCCTGACCGGTGCGGTG	.(((((.....)).)))...	-3,2
ycbZ	AGTGCAGATGATAATTTTGCGACTTTAACGCAAGTTGTCGCTGCCGACTG	CGACTTTAACGCAAGTTGTC	((((((......))))))..	-3,2
yfbR	TCAGCAAAAACTGGTCGATATGGTTCCGGAAGAGCTGCGGGATATCTTTG	ATGGTTCCGGAAGAGCTGCG	..(((((.....)))))...	-3,2
yhiI	GCGTGGTGGGTTGTCGGGTTACTGGCGGTGGCGGCTATCGTGGCGTGGTG	TACTGGCGGTGGCGGCTATC	...((((.......))))..	-3,2
ymdC	CTTGCCGCTAACGATGTTGCTGTCGTCCATGCCGGATACGCGCGCTGGCG	CTGTCGTCCATGCCGGATAC	.....((((.....))))..	-3,2
ytfM	GGATGAACTCTTATGGTCACAGTCTGACCACCAGTACTAGTATTTCCGCG	CAGTCTGACCACCAGTACTA	.((((((.....))).))).	-3,2
arcB	CATTACCGAGCGTAAGCGGTATCAGGATGCGCTTGAACGGGCCAGCCGCG	TATCAGGATGCGCTTGAACG	..(((((.....)))))...	-3,1
atpD	AAGTATCCGCACTGCTGGGCCGTATGCCTTCAGCGGTAGGTTATCAGCCG	CCGTATGCCTTCAGCGGTAG	.....((((......)))).	-3,1
bamA	ATGGAAGGTGCATGGCTGGGGAGCGATCTGGTCGATCAGGGTAAGGAGCG	GGAGCGATCTGGTCGATCAG	.....((((.....))))..	-3,1
bfr	GATCTGATTCAGAAGATGGGCCTGCAAAATTATCTGCAAGCACAGATCCG	GCCTGCAAAATTATCTGCAA	...((((........)))).	-3,1
coaD	AGAGGTGGCGCGCCATCAGGGCGATGTCACCCATTTCCTGCCGGAGAATG	GGCGATGTCACCCATTTCCT	((.((((.....)))).)).	-3,1
dnaE	CTCTGGGACAATTCCAGTACATCTCTACTATCAGAGGGCGGATGCACGCG	CATCTCTACTATCAGAGGGC	..(((((......)))))..	-3,1
dnaG	GCGCGCCAGTATCTGGAAAAACGCGGATTAAGCCACGAGGTTATCGCTCG	AACGCGGATTAAGCCACGAG	..((.((......)).))..	-3,1
glpT	ATGGGCGACGTCGAGCATTGCGGTGATGTTTGTACTGTTGTTCCTCTGCG	GCGGTGATGTTTGTACTGTT	((((((.......)))))).	-3,1
mgsA	GATCCACTAAATGCCGTGCCGCACGATCCTGACGTGAAAGCCTTGCTGCG	CGCACGATCCTGACGTGAAA	..((((.......))))...	-3,1
mgsA	GATCCACTAAATGCCGTGCCGCACGATCCTGACGTGAAAGCCTTGCTGCG	CGCACGATCCTGACGTGAAA	..((((.......))))...	-3,1
mrdA	ACCCACGTCATCGGCTATGTGTCGAAAATCAACGATAAAGACGTCGAACG	TGTCGAAAATCAACGATAAA	(((((........)))))..	-3,1
murD	GCCTCACCGGGCTTTCCTGCGTGGACTTTTTCCTCGCTCGCGGTGTGACG	CGTGGACTTTTTCCTCGCTC	((.(((.....))).))...	-3,1
pbpG	CCAACAAAGTGATCTATTCGAACCACCCGGATCTGGTGCGTCCGATTGCG	GAACCACCCGGATCTGGTGC	....((((.......)))).	-3,1
pgk	GACGGCGTTGACGTTGCTGAAGGTGAACTGGTTGTTCTGGAAAACGTTCG	AAGGTGAACTGGTTGTTCTG	.....((((.....))))..	-3,1
pgk	GACGGCGTTGACGTTGCTGAAGGTGAACTGGTTGTTCTGGAAAACGTTCG	AAGGTGAACTGGTTGTTCTG	.....((((.....))))..	-3,1
rhlB	CACATTAACCTCGGTGCCATTCAGGTGGTGGTACTGGACGAAGCCGATCG	TTCAGGTGGTGGTACTGGAC	(((((.........))))).	-3,1
ribB	TCTTTTGGTACGCCTTTCGAACGTGTTGAAAATGCACTGGCTGCGCTGCG	AACGTGTTGAAAATGCACTG	...((((.......))))..	-3,1
ribB	TCTTTTGGTACGCCTTTCGAACGTGTTGAAAATGCACTGGCTGCGCTGCG	AACGTGTTGAAAATGCACTG	...((((.......))))..	-3,1
rluA	GCATCAATTGCGTGTGCATATGCTGGCGCTGGGTCATCCGATTCTCGGCG	ATGCTGGCGCTGGGTCATCC	....((((.....))))...	-3,1
sbmA	AAGTCTTTTTTCCCAAAGCCGGGAACGTTTTTTCTCTCGGCCTTCGTTTG	CGGGAACGTTTTTTCTCTCG	.(((((......)))))...	-3,1
sdaA	GTATTCCCGGTTTTATTCGCGACGTAGAAGAGCGCGAACGTCTGCTGCTG	CGACGTAGAAGAGCGCGAAC	((.(((......)))))...	-3,1
truB	ATATCCGCACCATCATTGATGACCTGGGTGAAAAACTCGGCTGTGGCGCG	TGACCTGGGTGAAAAACTCG	......((((.....)))).	-3,1
truB	ATATCCGCACCATCATTGATGACCTGGGTGAAAAACTCGGCTGTGGCGCG	TGACCTGGGTGAAAAACTCG	......((((.....)))).	-3,1
truB	ATATCCGCACCATCATTGATGACCTGGGTGAAAAACTCGGCTGTGGCGCG	TGACCTGGGTGAAAAACTCG	......((((.....)))).	-3,1
valS	GAGAAGCAGTTCCCGAACGGTATTGAGCCGCACGGTACTGACGCGCTGCG	GTATTGAGCCGCACGGTACT	((((((.......)))))).	-3,1
ybgK	CTGAAGATTATTCGTGCGGGCATGTATACCACTGTGCAGGATGGCGGTCG	GCATGTATACCACTGTGCAG	(((((........)))))..	-3,1
ybgK	CTGAAGATTATTCGTGCGGGCATGTATACCACTGTGCAGGATGGCGGTCG	GCATGTATACCACTGTGCAG	(((((........)))))..	-3,1
ybiV	TGCGGAGATGCTGAAAATGGCGCGTTATTCCTTTGCGATGGGCAATGCTG	GCGCGTTATTCCTTTGCGAT	.((((.........))))..	-3,1
ychJ	GATTTTTGAAAGAAAACGGTCAATGGTACTATATTGACGGTACACGTCCG	TCAATGGTACTATATTGACG	((((((......))))))..	-3,1
ychM	TATACCGCAGCTGTTGCGGGGATTGTCATTGCTCTGACGGGTGGGTCACG	GGATTGTCATTGCTCTGACG	.....((((......)))).	-3,1
yfbT	CATCGAGGCCACGGAAACCGAAGGTATTACCGCGCTTCCGGGGGCAATCG	GAAGGTATTACCGCGCTTCC	((((((......)).)))).	-3,1
yhhL	AAACACGCCGAAAAGGAAAATCCGTACCTTTTCGGCGGTGGTCATCTGCG	ATCCGTACCTTTTCGGCGGT	..((((.........)))).	-3,1
yhhM	AAACACGCCGAAAAGGAAAATCCGTACCTTTTCGGCGGTGGTCATCTGCG	ATCCGTACCTTTTCGGCGGT	..((((.........)))).	-3,1
yieH	ACGTTAGCGAAAACAGAAGCTGAACACGTTTACCGTGCAGAAGTCGCTCG	CTGAACACGTTTACCGTGCA	.....((((.....))))..	-3,1
yieH	ACGTTAGCGAAAACAGAAGCTGAACACGTTTACCGTGCAGAAGTCGCTCG	CTGAACACGTTTACCGTGCA	.....((((.....))))..	-3,1
ytfN	GCTGGAGATTGGCGTTAATCTTTCCGGTCCGGTGGATATGGATTTACGCG	CTTTCCGGTCCGGTGGATAT	...((((......))))...	-3,1
asnS	GTACTCCAGGGCCGTGTAGCCGTTGACAGCGAAGTCACCGTGCGCGGATG	CCGTTGACAGCGAAGTCACC	....((((......))))..	-3,0
coaA	AAAGAAGAAGCGATTAAGACTGCCATGACATTGTGGAAAGAGATCAACTG	CTGCCATGACATTGTGGAAA	...((((......))))...	-3,0
dcyD	TGTTATGCCACTGCATAATTTAACCCGTTTTCCACGGCTGGAGTTTATCG	TTAACCCGTTTTCCACGGCT	.....((((.....))))..	-3,0
exoX	CGTGGCAAAGCGGTTTCCGACGTTGCCGAACGCGATCCGGGCTATCTGCG	ACGTTGCCGAACGCGATCCG	..(((((.....)))))...	-3,0
glcC	TACGCTGCAATCATTGACCGATCTGATGTTTAATTCAGTGTTTGCCAGCG	GATCTGATGTTTAATTCAGT	...((((........)))).	-3,0
gntR	TGAAAAAGAAAAGACCCGTACTTCAGGATGTGGCTGACCGTGTAGGCGTG	ACTTCAGGATGTGGCTGACC	...((((.......))))..	-3,0
lptD	GTGACGACCGGTGTCACATCTCGCATATATGATGATGCTGCCGTTGAACG	CTCGCATATATGATGATGCT	...((((........)))).	-3,0
manA	TTGCCGCCAACGAATCACCGGTGACTGTCAAAGGCCACGGCCGTTTAGCG	GGTGACTGTCAAAGGCCACG	.(((.((......)).))).	-3,0
rpoH	AGCTTTAGCCCCAGTTGGCAACCTGGATTCCTACATCCGGGCAGCTAACG	AACCTGGATTCCTACATCCG	.....((((......)))).	-3,0
ruvC	CAAAGAACGCTGACTCAGCCCTGAAACTGGGCCAGGCGCGCGGCGTGGCG	CCTGAAACTGGGCCAGGCGC	((((.........))))...	-3,0
thrA	TTTGTTGGGGCAGTGCCCGGATAGCATCAACGCTGCGCTGATTTGCCGTG	GATAGCATCAACGCTGCGCT	(.((((......)))))...	-3,0
topA	TCTACCTATGCGTCGATCATTTCGACCATTCAGGATCGTGGCTACGTGCG	TTTCGACCATTCAGGATCGT	...(((((.....)).))).	-3,0
ydgD	TTAAAAGCAGATGGGGATGGTTGGATTGTACCTCCCGCAGCCGCGCCGTG	GTTGGATTGTACCTCCCGCA	((.(((.......))).)).	-3,0
ygeV	AGGTCAGTGAGGCGCACCTGTCACTCGATGATGCGGGCGGCACGGCGCTG	GTCACTCGATGATGCGGGCG	....((((......))))..	-3,0
yiiD	ATTAAGCCCGTCGCCACTCTGGATGACATTCTGCATCGCGGCGACTGGTG	TGGATGACATTCTGCATCGC	..((((........))))..	-3,0
